# Supplementary material for: Identification of the Novel Candidate Genes and Variants in Boar Liver Tissues with Divergent Skatole Levels Using RNA Deep Sequencing
Source: PLoS One. 2013 Aug 26;8(8):e72298. doi: 10.1371/journal.pone.0072298 (PMC3753299; doi:10.1371/journal.pone.0072298)
Supplement: Table S1 — Differentially expressed genes in liver from boars with high and low skatole in backfat. (XLS) [file pone.0072298.s001.xls]

## Sheet: Sheet1
mrna Id	gene Id	name	base Mean	base Mean A	base Mean B	fold Change	log2 Fold Change	p val	p adj
XM_003353686.1	414411	ASS1	33926.3	7213.54	60639	8.40628	3.07147	2.39223177096308e-05	0.00104557
NM_001185130.1	100153506	PISD	73.2669	25.7789	120.755	4.68426	2.22782	9.04956434216639e-07	8.59933726046657e-05
NM_001044579.1	733646	LOC733646	718.27	280.306	1156.23	4.12489	2.04436	3.41187827812666e-05	0.00133539
XM_003355598.1	100157341	COPS7A	575.248	235.414	915.083	3.88713	1.9587	7.59658074956391e-08	1.43658111204624e-05
XM_003124410.1	100525688	LOC100525688	575.736	216.579	934.892	4.31664	2.10991	1.90808130282788e-07	2.71972782716511e-05
NM_001195321.1	100157521	ACSL5	4443.21	1428.78	7457.64	5.2196	2.38394	2.0807574351947e-06	0.0001684
XM_003128105.1	100525292	LOC100525292	46.2116	11.296	81.1271	7.18191	2.84437	2.48224931333905e-08	5.71216408250311e-06
NM_001243644.1	100626761	AP2M1	1791.54	603.561	2979.51	4.93655	2.3035	2.36222199954426e-07	3.13982785811148e-05
XM_003129821.2	100524886	GRIA4	34.6152	57.4271	11.8033	0.205535	-2.28255	5.45498104773742e-05	0.00184503
XM_003481568.1	100525991	LMBR1L	376.759	138.771	614.748	4.42996	2.14729	5.16371415765317e-06	0.000344849
XM_003482481.1	100519855	LOC100519855	115.507	41.1886	189.826	4.60871	2.20436	7.27003813837811e-08	1.40260331760628e-05
XM_003482919.1	100737161	LOC100737161	21.4958	39.4894	3.50214	0.0886855	-3.49516	1.61920831031998e-06	0.00013931
NM_001243369.1	100628074	RANGRF	67.4836	18.9329	116.034	6.1287	2.61558	3.37128021683872e-08	7.31721047063858e-06
XM_003360303.2	100620167	LOC100620167	147.222	35.9604	258.483	7.18801	2.84559	6.44652194452042e-05	0.00209437
XM_001925378.2	100151786	LOC100151786	85.7729	33.5692	137.977	4.11021	2.03921	0.000123208	0.00343042
XM_003135207.2	100518105	LOC100518105	240.038	75.5115	404.564	5.35765	2.4216	0.000192343	0.00468592
NM_213951.1	396994	NST	64.5086	13.119	115.898	8.83439	3.14313	2.20103529661148e-08	5.45971093055574e-06
XM_003355245.1	100156038	LOC100156038	577.03	202.29	951.77	4.70499	2.23419	4.47434611658776e-05	0.0016155
XM_003128155.1	100522444	LOC100522444	200.2	85.2899	315.11	3.69457	1.88541	2.99580115301002e-05	0.00121486
XM_003354711.1	396786	SLC9A4	667.933	1217.6	118.264	0.0971289	-3.36396	1.08309675485573e-05	0.000604887
XM_003133041.3	100511475	LOC100511475	2600.88	1112.41	4089.35	3.6761	1.87818	3.26471479935079e-05	0.00128839
XM_003127015.1	397307	CEBPA	83.2764	132.165	34.3879	0.26019	-1.94237	2.13332127833916e-05	0.00095874
NM_001123110.1	100144501	EFNA1	642.677	243.037	1042.32	4.28873	2.10055	3.29406142398284e-08	7.23179002276693e-06
XM_003130220.3	100524100	SEMA3E	20.5064	34.3595	6.6533	0.193638	-2.36857	0.000180156	0.00445722
NM_001044607.1	733679	ECH1	1066.71	417.162	1716.25	4.11412	2.04058	5.07832506051077e-05	0.00176036
XM_003124042.3	100520236	LOC100520236	152.494	51.6609	253.327	4.90365	2.29386	1.68886480573804e-08	4.73796879706205e-06
XM_003482938.1	100739739	LOC100739739	192.734	373.982	11.4872	0.030716	-5.02487	2.63174866507104e-05	0.00111455
NM_001048070.1	474165	HN1L	76.6875	23.9456	129.429	5.40515	2.43433	6.96245023823196e-05	0.00223029
XM_003126560.2	100524622	LOC100524622	2035.01	876.158	3193.87	3.64531	1.86604	6.06062276797799e-06	0.000391074
XM_003481340.1	100736636	LOC100736636	143.857	58.7637	228.95	3.8961	1.96203	1.52069895953756e-06	0.000133236
XM_003483466.1	100738456	LOC100738456	244.417	90.4224	398.411	4.40611	2.13951	6.29508493404146e-06	0.000400787
XM_003126204.1	100156765	COPZ1	975.318	369.498	1581.14	4.27916	2.09733	2.5245193201446e-05	0.00107871
XM_003129119.2	100512296	LOC100512296	180.13	340.019	20.2409	0.0595287	-4.07027	1.37666227838902e-10	1.01131728912424e-07
XM_003356342.2	100622916	LOC100622916	383.302	139.577	627.028	4.49233	2.16746	3.94131347444794e-05	0.00147896
XM_003133935.1	100511788	LOC100511788	262.705	95.1953	430.215	4.51929	2.1761	1.36711718740584e-07	2.19365497617756e-05
XM_003480595.1	100737979	LOC100737979	832.397	1458.7	206.093	0.141285	-2.82332	2.20884455475398e-06	0.00017525
XM_003481031.1	100520426	LOC100520426	478.918	156.414	801.423	5.12373	2.35719	2.88449549442455e-09	1.17220987113849e-06
XM_003126035.3	100525990	LOC100525990	55.3908	19.5177	91.2639	4.67594	2.22526	5.5931340405668e-06	0.000367109
XM_003128049.2	100514239	LOC100514239	522.375	221.891	822.859	3.70839	1.89079	5.29126081749727e-07	5.91012173182443e-05
NM_001044575.2	733641	IDH3B	885.237	312.527	1457.95	4.66503	2.22189	2.10768192925797e-08	5.36756331317697e-06
XM_003359868.2	100621622	LOC100621622	25.3269	42.7698	7.88409	0.184338	-2.43958	5.05281267948114e-05	0.0017547
XM_003132296.3	100519870	PSMD6	347.073	148.021	546.125	3.68951	1.88343	2.13399798120592e-06	0.000171191
XM_003481028.1	100626661	LOC100626661	447.552	166.553	728.551	4.37429	2.12905	1.36308912917922e-07	2.19365497617756e-05
NM_001190189.1	100154310	SLC25A1	933.816	366.785	1500.85	4.09189	2.03277	7.10487839701688e-05	0.00224552
NM_001243574.1	100627341	ACAD8	735.651	255.516	1215.79	4.75816	2.2504	4.13356132188316e-05	0.00152913
XM_003481569.1	100525991	LMBR1L	376.759	138.771	614.748	4.42996	2.14729	5.16371415765317e-06	0.000344849
NM_001122986.2	733658	LOC733658	781.824	227.563	1336.09	5.87126	2.55367	4.7412792889372e-06	0.000320015
NM_214201.1	397403	GPX1	11981	2415.79	21546.2	8.91892	3.15687	7.55520994925158e-07	7.75830699089813e-05
XM_003130472.2	100524641	LOC100524641	53.3992	21.1302	85.6682	4.0543	2.01945	1.43022104032953e-05	0.000724835
XM_003357464.1	100516821	HDAC9	98.2603	155.909	40.6114	0.260481	-1.94075	5.19657784240087e-05	0.00178516
XM_001929410.2	100157156	ATP5B	8050.7	2099.24	14002.2	6.67011	2.73771	1.43659200221666e-06	0.000127623
XM_003480667.1	100626654	LOC100626654	390.043	160.629	619.456	3.85643	1.94727	1.24872949561843e-07	2.07397681446191e-05
XM_003133565.2	100521161	PLCL1	148.843	242.607	55.0786	0.227028	-2.13906	9.72413207060779e-05	0.00289301
NM_001101028.1	100113422	ACOX1	12244.6	4656.06	19833.2	4.25965	2.09073	8.00984709503078e-05	0.00245962
XM_003354284.1	100627041	LOC100627041	30.1165	49.3877	10.8452	0.219593	-2.1871	8.04690569749422e-05	0.00246703
XM_003122404.2	100515296	LOC100515296	339.76	81.3981	598.122	7.34811	2.87737	1.22383452476428e-12	2.59724882477752e-09
XM_003481570.1	100125553	LOC100125553	1267.98	362.597	2173.37	5.9939	2.5835	1.41357449742457e-09	6.4283983097165e-07
XM_003124033.3	100518652	LOC100518652	418.08	164.72	671.44	4.07625	2.02724	3.0424778822769e-08	6.75713111063823e-06
XM_003133109.3	100521870	OGDHL	70.6527	25.1468	116.159	4.61923	2.20765	2.76650129583041e-05	0.00114929
NM_214439.1	404696	HYAL3	13.0192	3.59401	22.4443	6.24492	2.64268	4.50627378938751e-05	0.00161785
XM_003354569.2	100626661	LOC100626661	447.552	166.553	728.551	4.37429	2.12905	1.36308912917922e-07	2.19365497617756e-05
XM_003122991.3	100523423	LOC100523423	4531.72	1805.62	7257.83	4.01957	2.00704	9.45819895110834e-06	0.000554038
NM_214397.1	397690	DLST	1138.74	236.625	2040.85	8.62483	3.1085	8.66458968699008e-14	3.30987326043021e-10
XM_003125702.1	100519480	LOC100519480	676.597	264.136	1089.06	4.1231	2.04373	6.86852544736645e-05	0.00221229
XM_003127972.1	100513158	PARS2	62.8403	22.8834	102.797	4.49222	2.16743	3.10396981025999e-07	3.926213468607e-05
XM_003122803.3	100511244	KBTBD4	58.3318	19.4749	97.1888	4.99047	2.31918	0.00015419	0.0040014
NM_001185167.1	100152689	SSR1	2154.62	924.537	3384.7	3.66097	1.87222	1.38482176541953e-05	0.000712734
XM_001928354.2	100155360	LOC100155360	31.4796	9.50914	53.4501	5.62092	2.49081	2.41508660820947e-07	3.18125201495179e-05
NM_001114289.2	100135681	CXCL9	265.427	464.05	66.8042	0.143959	-2.79627	3.34186455000161e-06	0.000239961
NM_001159615.1	100152077	KRT8	15440.8	1466.02	29415.5	20.0648	4.3266	5.43684447335859e-07	6.03742613029937e-05
XM_001927912.2	100152297	TECTB	19.7859	35.4563	4.11542	0.11607	-3.10693	0.000179056	0.00444578
XM_003131192.1	100521332	UNC13D	66.2457	113.091	19.4003	0.171546	-2.54333	2.90983066542336e-06	0.000212238
XM_003135480.2	100520774	LOC100520774	2210.35	798.505	3622.19	4.53622	2.18149	3.08231046610315e-07	3.926213468607e-05
XM_003126946.1	100525048	LOC100525048	1347.68	476.737	2218.63	4.65377	2.2184	2.13824530691278e-08	5.37374807395186e-06
NM_001243852.1	100511525	STT3A	638.941	262.877	1015	3.86114	1.94903	2.26561999129458e-06	0.000176626
NM_001044617.1	733693	SLC22A7	569.584	161.502	977.666	6.05357	2.59779	2.79869327944481e-11	2.81342324407347e-08
XM_003131367.3	100514791	LOC100514791	10.308	1.19065	19.4254	16.3151	4.02813	1.4157167384977e-07	2.23472642192613e-05
XM_003134287.3	100512320	LOC100512320	563.646	239.795	887.497	3.70107	1.88794	0.000121199	0.00338932
XM_001927795.4	407060	HSPA5	7891.91	2973.15	12810.7	4.30879	2.10728	0.000138338	0.00370064
XM_003122812.2	100513002	ACP2	758.262	291.263	1225.26	4.20672	2.07269	2.48846162430213e-06	0.000187291
XM_003124533.3	100520426	LOC100520426	482.353	157.486	807.221	5.12568	2.35774	3.12669282199431e-09	1.24416318541857e-06
XM_003132226.1	100517004	LOC100517004	118.021	42.7854	193.257	4.5169	2.17533	1.3246818145471e-07	2.18115712567669e-05
XM_003131905.2	397390	OMC	319.573	109.053	530.093	4.86088	2.28122	2.0477172769311e-09	8.69142221986312e-07
NM_001244227.1	100625944	RGC32	131.08	214.706	47.455	0.221024	-2.17773	0.000146448	0.00387956
NM_001243907.1	100511890	HSPA8	14297.1	2036.9	26557.3	13.0381	3.70466	0.000193063	0.00469747
XM_001926349.3	100155491	ORMDL1	446.873	172.157	721.59	4.19147	2.06746	9.15804319538445e-07	8.61668103605138e-05
XM_001927440.2	100158185	LOC100158185	894.917	236.989	1552.85	6.5524	2.71202	2.40613258147943e-05	0.00104925
XM_003122683.1	100514446	LOC100514446	198.799	82.0806	315.516	3.84398	1.9426	2.36586245732064e-06	0.000181736
XM_003355138.1	100153896	FLAD1	520.456	214.338	826.574	3.85641	1.94726	7.09664416751086e-05	0.00224552
XM_003355999.1	100286877	PRMT1	306.281	107.674	504.888	4.68903	2.22929	1.68171329499139e-08	4.73796879706205e-06
XM_003124444.1	100517757	LOC100517757	8853.08	2043.31	15662.8	7.66541	2.93836	3.60370753866437e-07	4.35638063218287e-05
XM_003357720.1	100511276	NOL6	34.5032	7.96167	61.0448	7.66734	2.93873	8.55034902415817e-09	2.81571838554174e-06
XM_003356648.1	100623036	LOC100623036	4873.44	2002.04	7744.84	3.86847	1.95176	1.17260700879791e-05	0.000640324
NM_213788.1	396687	LEAP2	930.507	145.67	1715.34	11.7756	3.55773	6.63495120488884e-07	7.07975240298195e-05
XM_003482319.1	100739812	LOC100739812	45.4705	74.3137	16.6272	0.223744	-2.16008	8.44783433012346e-05	0.00255711
XM_003481823.1	100739300	LOC100739300	411.238	171.309	651.166	3.80111	1.92642	4.50091915237958e-07	5.17876842231626e-05
XM_003132757.3	100510984	LOC100510984	588.349	226.841	949.857	4.18732	2.06603	1.20838578980415e-07	2.06072933796958e-05
XM_003126864.2	100523064	LDHD	148.606	35.1752	262.038	7.4495	2.89714	2.649141180329e-12	5.05985965442840e-09
NM_213739.1	396558	PAQR7	286.033	85.2785	486.788	5.70822	2.51304	1.92724913340378e-05	0.000884867
XM_003480846.1	100523423	LOC100523423	4531.24	1805.31	7257.18	4.01991	2.00716	9.42617791933822e-06	0.000553969
XM_003122549.2	100515705	LOC100515705	382.195	146.241	618.149	4.22692	2.07961	9.87543601066504e-08	1.74648914633058e-05
XM_003354567.2	100626278	LOC100626278	215.277	83.5181	347.035	4.15521	2.05492	6.3660883966164e-08	1.25352874613787e-05
XM_003133679.3	100524650	LOC100524650	295.877	88.5494	503.204	5.68275	2.50659	8.60564631836759e-10	4.56577346335614e-07
XM_003358455.1	100620746	LOC100620746	236.055	80.0263	392.083	4.89943	2.29261	3.41711615054935e-10	2.25058339570664e-07
XM_003482888.1	100621855	LOC100621855	254.846	94.8112	414.88	4.37585	2.12956	1.18226632249945e-07	2.03435015853509e-05
XM_003131015.3	100519729	LOC100519729	94.1442	18.5536	169.735	9.14834	3.19351	8.6256497772808e-13	2.05937388432579e-09
XM_003483067.1	100737417	TNFAIP1	280.488	117.658	443.317	3.76785	1.91374	1.22820219839696e-05	0.000662674
XM_003481166.1	100737616	LOC100737616	63.4446	25.0317	101.858	4.06915	2.02473	6.34721873401215e-07	6.81077965278831e-05
XM_003353753.2	100626654	LOC100626654	390.043	160.629	619.456	3.85643	1.94727	1.24872949561843e-07	2.07397681446191e-05
XM_003131396.3	100521218	LOC100521218	30.7716	10.8251	50.7181	4.68522	2.22812	2.41373257624718e-05	0.00105017
XM_003127209.3	100523003	LOC100523003	111.629	45.3774	177.881	3.92003	1.97087	1.97325693335804e-06	0.000160569
XM_003357648.1	100623289	LOC100623289	111.602	176.874	46.3314	0.261947	-1.93265	9.87555361383474e-05	0.00291535
XM_001927288.3	100152209	GSTO2	42.5225	6.64111	78.4038	11.8058	3.56143	4.02024926563975e-10	2.55955869912397e-07
XM_003131154.2	100513228	LOC100513228	27.1133	47.152	7.07455	0.150037	-2.73661	2.78598105464743e-05	0.00114929
XM_003483502.1	100152996	SEC24C	501.94	155.919	847.961	5.43848	2.4432	1.14520753279918e-09	5.75617470433273e-07
XM_003129868.2	100520143	LOC100520143	1275.9	330.065	2221.73	6.73119	2.75086	1.17084810203174e-10	8.94527949952251e-08
XM_003481750.1	100737277	LOC100737277	218.124	71.9717	364.276	5.06138	2.33953	1.73574003425565e-05	0.000830893
XM_003484312.1	100152283	BRD3	59.0367	105.818	12.2555	0.115817	-3.11008	1.86720880393907e-06	0.00015642
XM_003356482.2	100621142	LOC100621142	892.521	217.713	1567.33	7.19905	2.84781	1.01350416651798e-05	0.000577849
NM_001244382.1	100156458	GHITM	3510.79	1274.97	5746.62	4.50725	2.17225	3.98181715793694e-06	0.000279606
NM_001097461.1	100037966	SOCS2	40.2911	71.4303	9.1519	0.128123	-2.96439	9.12022858088274e-06	0.000540983
NM_001112689.1	100127161	CIDEC	277.41	66.179	488.641	7.38363	2.88433	9.57098950235708e-06	0.000557335
NM_001112688.1	100127160	CIDE-B	5047.11	1339.54	8754.68	6.53561	2.70832	2.71577766664506e-05	0.00113504
XM_003132358.1	100521991	LOC100521991	1203.38	431.461	1975.3	4.57817	2.19477	0.000164144	0.00416909
NM_001048072.1	595108	ARF4	9625.66	1834.5	17416.8	9.49405	3.24702	1.61804309868679e-05	0.000792426
XM_003128932.1	100512294	LOC100512294	42.3678	69.3081	15.4274	0.222592	-2.16753	6.76397590534e-05	0.0021823
XM_003127022.3	100511084	PEPD	515.891	192.375	839.407	4.3634	2.12545	5.1476188069493e-09	1.82073183727281e-06
XM_003357966.1	396771	ACO	1536.29	561.034	2511.55	4.47665	2.16242	9.07987419781415e-06	0.000540267
XM_003358038.1	100524706	LOC100524706	17.4901	4.14572	30.8345	7.43767	2.89485	4.92961830783639e-07	5.60450652855208e-05
XM_003131848.1	100515576	LOC100515576	388.261	110.359	666.164	6.03635	2.59368	2.6910111733224e-11	2.81342324407347e-08
XM_003359731.2	100625674	LOC100625674	6.46741	12.7201	0.214762	0.0168837	-5.88822	3.16303095599347e-05	0.00125862
XM_003482321.1	100739812	LOC100739812	45.4705	74.3137	16.6272	0.223744	-2.16008	8.44783433012346e-05	0.00255711
XM_003482000.1	100737469	LOC100737469	279.009	82.0476	475.97	5.80115	2.53634	1.26805213889478e-05	0.000669352
NM_001243616.1	100156362	DPH3	817.578	331.107	1304.05	3.93845	1.97763	2.84013404489211e-05	0.00116911
XM_003133834.2	100517616	LOC100517616	1173.77	137.611	2209.92	16.0592	4.00533	1.14944016107453e-10	8.94527949952251e-08
XM_003357463.1	100516821	HDAC9	93.0063	149.333	36.6797	0.245624	-2.02548	3.61586312011889e-05	0.00139521
NM_001129952.1	397627	POFUT1	217.798	92.3056	343.29	3.71906	1.89494	5.74340303556527e-07	6.20989207061921e-05
NM_001243468.1	100154019	CD5L	7229.53	2870.6	11588.5	4.03694	2.01326	3.76548806975821e-05	0.001427
XM_003126479.3	100518837	LOC100518837	227.176	384.554	69.7981	0.181504	-2.46193	8.75497374326223e-07	8.44545446951054e-05
XM_003127577.2	100525583	LOC100525583	827	349.674	1304.33	3.73012	1.89922	1.40528311628938e-05	0.000717671
XM_003355209.1	100155404	LOC100155404	534.412	964.753	104.071	0.107873	-3.21259	1.92499108884703e-08	5.03662052013401e-06
NM_001044578.1	733645	GRN	3451.93	905.032	5998.83	6.62831	2.72864	3.59134686064776e-09	1.3651406967614e-06
NM_001243707.1	100158127	CNDP2	1726.02	509.215	2942.83	5.77915	2.53086	3.64514008035767e-09	1.3651406967614e-06
NM_001113013.1	396593	PLA2G7	855.244	180.761	1529.73	8.46269	3.08112	8.15708927561355e-15	5.19334683880729e-11
NM_001044585.1	733654	CTH	1485.65	586.543	2384.76	4.06579	2.02354	0.000149014	0.00391034
XM_003359592.1	100155491	ORMDL1	453.125	178.695	727.556	4.0715	2.02556	1.51176445164859e-06	0.000133063
NM_001184755.1	100431100	FTSJ1	157.563	46.0879	269.038	5.83749	2.54535	3.80484111730673e-09	1.39754741039536e-06
XM_003131295.1	100514364	LOC100514364	405.612	155.678	655.545	4.2109	2.07413	5.39092670631213e-08	1.09539042649534e-05
XM_003353565.2	100516776	LOC100516776	222.954	50.3486	395.559	7.85641	2.97387	1.55642750383871e-05	0.000769641
XM_003481948.1	100738870	LOC100738870	2595.57	417.368	4773.78	11.4378	3.51574	5.69528875286027e-05	0.00191407
NM_001163408.1	100302502	SELT	470.084	182.66	757.508	4.14708	2.0521	7.37932215335733e-07	7.61865152049325e-05
NM_001244556.1	100514707	AIMP2	240.841	98.3903	383.293	3.89563	1.96186	0.000155389	0.00401072
NM_001185132.1	100154219	LTA4H	623.796	269.925	977.667	3.62199	1.85678	7.8322349624894e-06	0.000474907
XM_003483983.1	100739855	LOC100739855	522.974	827.96	217.987	0.263282	-1.92532	7.08281035521884e-05	0.00224552
XM_003480521.1	100621472	LOC100621472	130.036	223.574	36.4981	0.163248	-2.61486	7.97066077876029e-07	8.05760234586599e-05
XM_003127002.1	100522678	LOC100522678	1281.38	357.15	2205.62	6.1756	2.62658	1.55004620263927e-08	4.62591913600158e-06
NM_001244476.1	397257	PNOC	70.3534	123.169	17.5378	0.142388	-2.8121	1.79846696248358e-05	0.000852375
XM_003483555.1	100152688	XPNPEP1	647.13	252.81	1041.45	4.11949	2.04247	3.83268629400355e-08	8.13381202394086e-06
XM_003481768.1	100153630	CSRP2	147.53	60.8035	234.256	3.85267	1.94586	8.57433804017699e-07	8.4292654438711e-05
XM_003134232.2	100526021	LOC100526021	865.483	323.235	1407.73	4.35514	2.12272	2.67573811658124e-05	0.00112818
XM_003128042.1	100512476	PRDX1	3597.07	1104.8	6089.34	5.51169	2.4625	8.69305690443705e-07	8.4292654438711e-05
XM_003123370.2	100515361	LOC100515361	160.48	41.7182	279.242	6.69352	2.74276	2.57468857360419e-11	2.81342324407347e-08
XM_001927549.2	100156765	COPZ1	975.318	369.498	1581.14	4.27916	2.09733	2.5245193201446e-05	0.00107871
XM_001929375.3	100153896	FLAD1	520.671	214.338	827.004	3.85842	1.94801	7.0945461804281e-05	0.00224552
XM_003123371.3	100515528	LOC100515528	87.5236	31.5044	143.543	4.55628	2.18786	8.79511120360744e-06	0.00052826
XM_003355375.1	100127131	LOC100127131	1917.03	506.93	3327.13	6.5633	2.71442	2.12401728592202e-10	1.50254556152261e-07
NM_001244149.1	100512312	COPS3	579.449	176.391	982.507	5.57005	2.47769	6.30012085409928e-10	3.55535893730073e-07
XM_003130678.1	100511276	NOL6	75.3843	24.1831	126.586	5.23446	2.38804	7.11372476051149e-06	0.000441143
NM_213785.1	396677	LOC396677	151.937	40.1749	263.7	6.56379	2.71453	4.29614984457268e-08	8.91918065558024e-06
XM_003124605.1	100521260	LOC100521260	252.75	82.9699	422.529	5.09256	2.34839	7.48845136108455e-06	0.000457126
XM_003481798.1	100738166	LOC100738166	33.4693	9.59618	57.3425	5.97555	2.57907	1.60658464914985e-07	2.47465861280339e-05
NM_001244557.1	100514707	AIMP2	240.841	98.3903	383.293	3.89563	1.96186	0.000155389	0.00401072
XM_003480518.1	100738731	LOC100738731	62.3221	18.9281	105.716	5.58513	2.48159	7.20539808331067e-05	0.00226354
XM_003131408.1	100524706	LOC100524706	20.1789	5.87225	34.4855	5.87262	2.554	4.17770197864258e-06	0.000292286
XM_003127682.1	100516807	LOC100516807	534.681	894.695	174.667	0.195225	-2.35679	8.05760234586599e-07	8.05760234586599e-05
XM_001927658.3	100154755	LOC100154755	131.494	30.6607	232.328	7.57737	2.9217	3.30828837855871e-12	5.74439163913376e-09
XM_003121615.1	100525797	LOC100525797	42.5998	76.6629	8.53665	0.111353	-3.16679	2.12208189095366e-05	0.000955938
XM_003126889.3	100512659	LOC100512659	150.216	62.126	238.305	3.83584	1.93954	2.14750670575503e-05	0.000962254
NM_214127.2	100154319	SOD2	583.938	232.073	935.803	4.03236	2.01163	5.7547167356e-07	6.20989207061921e-05
XM_003482948.1	100739290	LOC100739290	387.767	159.874	615.66	3.85091	1.9452	3.95604776320802e-07	4.72253201732957e-05
XM_003132411.3	100518399	LOC100518399	211.175	57.291	365.059	6.37201	2.67175	5.32116499654192e-11	4.61973870154321e-08
XM_001926778.1	100154285	LOC100154285	25.7223	7.91273	43.5318	5.50149	2.45982	2.97200694342156e-05	0.00120777
NM_001139476.1	100196906	DAZAP2	800.422	260.725	1340.12	5.13997	2.36176	4.06258896702169e-07	4.79729788613173e-05
NM_213973.1	397028	HSP90AA1	4119.24	805.88	7432.6	9.22296	3.20523	9.07924140477524e-05	0.00272235
NM_214233.1	397463	GLRX	4946	1512.5	8379.51	5.54018	2.46993	7.34247734686378e-05	0.00229528
XM_003132180.1	100520587	LOC100520587	138.322	41.3733	235.271	5.68654	2.50755	2.14212729901395e-06	0.000171191
XM_003482652.1	100628005	LOC100628005	606.585	236.718	976.451	4.12495	2.04438	4.88891317590861e-07	5.59151147663799e-05
XM_003481817.1	100737013	LOC100737013	3741.19	1292.43	6189.94	4.78939	2.25984	9.81296104788329e-06	0.000566164
NM_001123140.1	100144465	MRPS18B	689.188	274.419	1103.96	4.02289	2.00823	3.24615149515974e-07	4.05238519983993e-05
XM_003127795.1	100512288	SF3A3	547.584	209.708	885.46	4.22234	2.07804	1.77330540891253e-07	2.60539487001764e-05
XM_003128658.1	100156930	LOC100156930	4115.5	1540.98	6690.02	4.34141	2.11816	1.5562721099008e-05	0.000769641
XM_003134980.3	100525970	LOC100525970	400.734	163.069	638.399	3.9149	1.96898	0.000117456	0.00330399
XM_003483938.1	100739269	LOC100739269	57.1533	19.4082	94.8983	4.88959	2.28971	9.3496512645704e-08	1.68470131276693e-05
XM_003354001.2	100623769	LOC100623769	505.685	116.881	894.489	7.65297	2.93602	2.27811594724375e-10	1.55400052115556e-07
XM_003128038.1	100512476	PRDX1	3591.23	1101.27	6081.18	5.52195	2.46518	8.31136502634771e-07	8.22523689135965e-05
XM_003481099.1	100737559	LOC100737559	1598.39	482.158	2714.62	5.63014	2.49317	2.42353305137874e-08	5.64505869284559e-06
NM_001244383.1	100156458	GHITM	2998.18	1138.11	4858.24	4.26868	2.09379	5.26169227034516e-06	0.000350168
NM_001206441.1	733650	TAP2	236.38	84.3421	388.417	4.60526	2.20328	1.75641291257532e-08	4.73796879706205e-06
XM_003354105.1	100515361	LOC100515361	160.154	41.4963	278.812	6.71896	2.74824	2.34681025125732e-11	2.81342324407347e-08
XM_003357294.1	100519789	CRYAB	3118.8	871.62	5365.97	6.15632	2.62207	1.02653227155274e-08	3.21422399781268e-06
XM_003127502.2	100525522	LOC100525522	490.828	189.457	792.198	4.18141	2.06399	3.92846448079252e-08	8.24545841572935e-06
XM_003481263.1	100739228	LOC100739228	55.7572	21.6706	89.8438	4.14588	2.05168	1.48499983533004e-06	0.000131312
XM_003356202.1	100621392	GALE	1235.19	302.778	2167.6	7.15903	2.83977	1.91536849949019e-05	0.000881531
XM_001928658.2	100151845	LOC100151845	78.397	25.9748	130.819	5.03639	2.33239	3.89320394686036e-07	4.67674184811527e-05
XM_003357462.1	100516821	HDAC9	98.2603	155.909	40.6114	0.260481	-1.94075	5.19657784240087e-05	0.00178516
NM_001184895.1	100151790	PMM1	917.295	216.635	1617.95	7.46856	2.90083	4.91405448369545e-13	1.56430734397639e-09
XM_003483721.1	100170146	IDH1	3907.28	1447.11	6367.46	4.40012	2.13754	6.91833534457563e-06	0.000431831
XM_003121294.1	100520526	LOC100520526	58.2902	99.6126	16.9677	0.170337	-2.55354	3.94121599645858e-05	0.00147896
XM_001927253.2	100157976	DRG1	925.448	319.731	1531.16	4.78892	2.2597	8.80136163122666e-08	1.61640391496567e-05
XM_003358262.2	100623827	LOC100623827	11.7262	21.1685	2.28384	0.107889	-3.21238	1.67990707367175e-05	0.000814747
XM_003353872.1	100513002	ACP2	758.047	291.263	1224.83	4.20524	2.07219	2.50730412997641e-06	0.000187291
NM_214407.1	399537	GPX4	1787.26	659.137	2915.38	4.42302	2.14503	3.32015026121234e-06	0.000239301
XM_003357928.1	397653	ACTB	27966.6	6470.84	49462.3	7.64387	2.9343	4.62162492685458e-05	0.00164985
XM_003483155.1	100737352	LOC100737352	18.8731	3.05813	34.6881	11.3429	3.50372	2.92941381754454e-07	3.78052729156085e-05
XM_003355743.1	100521452	KARS	2166.61	681.86	3651.36	5.35501	2.42089	2.35361887304162e-07	3.13982785811148e-05
NM_213874.1	396894	MDH1	433.294	146.43	720.158	4.9181	2.2981	2.5919198001538e-08	5.89353192654019e-06
NM_001097516.1	100048954	SDHD	1108.22	303.671	1912.76	6.29881	2.65508	5.59671477498904e-10	3.34053913132158e-07
NM_001078684.1	780435	LOC780435	584.884	231.906	937.863	4.04416	2.01584	5.10615537804359e-05	0.0017668
XM_003131728.2	100520269	LOC100520269	1446.09	536.075	2356.1	4.39509	2.13589	1.37821255047805e-07	2.19365497617756e-05
XM_003355206.2	100523785	LOC100523785	220.486	362.275	78.6961	0.217228	-2.20272	8.00962290951683e-07	8.05760234586599e-05
NM_001185135.1	100154518	ARPC3	412.532	162.593	662.471	4.07442	2.02659	1.41004555727442e-05	0.000718183
NM_001128435.1	397303	LBP	4198.64	1402.39	6994.89	4.98783	2.31841	3.34268781272776e-05	0.00131099
XM_003125293.3	100522014	LOC100522014	6184.15	1403.46	10964.8	7.81271	2.96582	0.00013223	0.00359771
XM_003354180.1	100526157	LOC100526157	466.768	184.511	749.025	4.05952	2.02131	0.000187484	0.00459685
XM_003482090.1	100737897	LOC100737897	1163.7	332.564	1994.84	5.99837	2.58457	6.77889383678973e-09	2.35412495059425e-06
XM_003483719.1	100170146	IDH1	4013.84	1563.2	6464.48	4.13542	2.04803	5.33577585182392e-05	0.00181988
NM_001005728.1	449525	HIG2	51.8464	14.6519	89.0409	6.07709	2.60338	0.000104816	0.00304254
XM_003483237.1	100739335	LOC100739335	295.864	89.3551	502.374	5.62221	2.49114	4.38142497493685e-10	2.69952312971916e-07
NM_213966.1	397017	LCTHIO	1097.73	462.776	1732.69	3.74411	1.90462	0.00016103	0.00411185
XM_003132179.1	100520587	LOC100520587	139.533	41.6873	237.379	5.69429	2.50952	1.27467845185742e-06	0.000114841
XM_001925349.4	100156573	SNRPA1	265.142	67.6243	462.659	6.84161	2.77434	4.32514424779192e-12	6.88418792773547e-09
XM_001925393.2	100152596	VPS52	222.294	89.4224	355.165	3.97176	1.98978	2.32795761575204e-08	5.64505869284559e-06
XM_001924268.2	100157758	EIF2B5	50.2507	19.4467	81.0547	4.16804	2.05937	1.33005320288353e-05	0.000692208
XM_003123191.2	100519412	LOC100519412	796.605	296.365	1296.85	4.37584	2.12956	1.97692367087125e-08	5.10260028562715e-06
XM_003122500.3	100521064	LOC100521064	2438.26	750.419	4126.1	5.4984	2.45901	6.56652931558668e-06	0.000415286
XM_003482162.1	100738270	LOC100738270	55.9329	18.0454	93.8203	5.19913	2.37827	6.37894160343361e-06	0.000404777
XM_001925433.1	397655	RAN	2083.89	746.423	3421.36	4.58368	2.19651	2.31161817196207e-06	0.000178753
XM_003133180.3	100152688	XPNPEP1	647.13	252.81	1041.45	4.11949	2.04247	3.83268629400355e-08	8.13381202394086e-06
XM_003483218.1	100739864	LOC100739864	549.622	150.904	948.341	6.2844	2.65177	8.69405912273616e-07	8.4292654438711e-05
XM_003135011.2	100526026	LOC100526026	111.499	38.857	184.141	4.73893	2.24456	1.66721728942131e-07	2.52728970063072e-05
NM_001143708.1	100233182	GK	3615.41	1449.72	5781.11	3.98775	1.99557	0.000165819	0.00419489
XM_003128041.1	100512476	PRDX1	3611.2	1125.49	6096.92	5.41715	2.43753	1.18760518800198e-06	0.000108016
XM_003360390.1	100155098	LOC100155098	40.2421	14.7489	65.7352	4.45695	2.15606	1.86472018091381e-05	0.000872945
NM_001244377.1	100514336	PTPMT1	117.345	37.4305	197.26	5.27002	2.39781	1.70371035676064e-05	0.000819478
XM_003122798.2	100525679	LOC100525679	417.266	731.746	102.787	0.140468	-2.83168	0.000165503	0.00419246
NM_001244404.1	100153256	PPP6C	611.234	261.181	961.287	3.68055	1.87992	6.03777206797794e-06	0.00039092
NM_001164510.1	100156347	SLC25A25	180.608	53.4205	307.795	5.76173	2.5265	6.93312569647138e-08	1.35125204900616e-05
XM_003134087.1	100516405	GABRG2	679.929	1242.04	117.82	0.0948605	-3.39805	1.2423901906128e-05	0.000664696
XM_003484101.1	100737045	LOC100737045	63.6854	23.4421	103.929	4.43341	2.14842	1.08176044916524e-05	0.000604887
XM_003128065.1	100517766	LOC100517766	1625.87	589.136	2662.6	4.5195	2.17616	1.11228719886323e-07	1.94905371543923e-05
XM_003480842.1	100738590	LOC100738590	40.2405	8.43737	72.0437	8.53863	3.09401	1.68949424745292e-06	0.000144706
XM_001924419.2	100156015	LOC100156015	466.816	181.732	751.9	4.1374	2.04873	4.65591476527328e-08	9.56214752867952e-06
XM_003481471.1	100738895	LOC100738895	256.938	414.469	99.4078	0.239844	-2.05983	2.25413992160353e-06	0.000176451
XM_001929074.2	100156930	LOC100156930	4112.83	1539.72	6685.94	4.3423	2.11846	1.56906680169306e-05	0.000770416
XM_001928557.2	100157763	LOC100157763	45.5206	75.2919	15.7494	0.209178	-2.2572	0.000131211	0.00359175
XM_003131141.3	100526132	LOC100526132	605.774	236.66	974.888	4.11935	2.04242	6.24260849815158e-06	0.000400113
XM_003483617.1	100512817	ODZ1	218.933	355.381	82.485	0.232103	-2.10716	9.48536387463867e-06	0.000554038
NM_001244121.1	100135677	DEGS1	494.746	192.923	796.57	4.12896	2.04578	3.20199890497154e-07	4.02356441348398e-05
XM_003127991.3	100517534	LOC100517534	1053.26	411.768	1694.75	4.11579	2.04117	1.72892322476289e-06	0.000146766
XM_003354272.1	100623801	P4HA2	711.234	235.62	1186.85	5.03712	2.3326	3.2960842898244e-09	1.28480020276829e-06
XM_001927577.2	100154266	ABHD4	74.9349	25.7577	124.112	4.81845	2.26857	2.4416854926183e-07	3.19425978828833e-05
XM_001928213.2	100152414	PHF7	10.1585	17.8185	2.4986	0.140225	-2.83418	0.000124202	0.00345307
XM_003360301.2	100628142	LOC100628142	52.304	16.7894	87.8186	5.2306	2.38698	2.37149644705496e-06	0.000181736
NM_001078670.1	780415	LOC780415	222.531	87.5203	357.541	4.08523	2.03042	4.31152870806142e-07	4.99092111054383e-05
XM_003134336.1	100512637	LOC100512637	147.505	57.7194	237.291	4.11112	2.03953	2.37874620977624e-06	0.000181736
XM_003484097.1	100738608	LOC100738608	63.3031	103.813	22.7932	0.219561	-2.18731	0.000204976	0.00490607
XM_003121089.1	100513634	BRP44L	3797.51	1111.11	6483.91	5.83553	2.54486	1.62415787481346e-05	0.000793387
XM_003358419.1	100154579	C3orf75	314.553	83.9595	545.147	6.49297	2.69888	7.02746291631426e-07	7.37497481876936e-05
XM_003130612.1	100511035	LOC100511035	156.748	64.7217	248.774	3.84376	1.94252	3.16520660366205e-06	0.000228998
XM_003124487.1	100525281	HSD3B7	2163.39	943.475	3383.31	3.58601	1.84238	3.09190035298661e-05	0.00123806
NM_001099923.1	396646	MYD88	55.7007	6.78206	104.619	15.4259	3.94728	6.10914155600958e-05	0.0020293
NM_001243292.1	100151831	IMP3	528.173	205.186	851.161	4.14825	2.0525	3.52546247509635e-06	0.000249394
XM_003481634.1	100514459	LOC100514459	824.697	342.114	1307.28	3.82118	1.93402	3.43229376545969e-07	4.20235967437693e-05
XM_003123992.2	100524488	LOC100524488	120.01	29.39	210.629	7.16671	2.84131	5.61458260092211e-11	4.66254468163532e-08
XM_003481098.1	100737559	LOC100737559	1598.39	482.158	2714.62	5.63014	2.49317	2.42353305137874e-08	5.64505869284559e-06
XM_003480765.1	100739130	LOC100739130	25.86	6.25116	45.4688	7.27367	2.86268	8.00012877963789e-08	1.49806333030474e-05
XM_003130194.2	100516821	HDAC9	93.0063	149.333	36.6797	0.245624	-2.02548	3.61586312011889e-05	0.00139521
XM_003128543.1	100519262	LOC100519262	1815.82	681.755	2949.89	4.3269	2.11333	2.18415191159977e-07	3.0229928631562e-05
XM_001928070.2	100155023	LOC100155023	163.18	64.366	261.994	4.07038	2.02516	0.00017743	0.00442418
XM_003356316.1	100512288	SF3A3	539.742	207.435	872.049	4.20397	2.07175	1.64136508579946e-07	2.50800585110157e-05
NM_214330.1	397602	GPI	2476.98	989.195	3964.76	4.00807	2.00291	3.44983346852016e-06	0.000246786
NM_001142839.1	100217390	TNFRSF12A	70.4764	9.76439	131.188	13.4354	3.74797	7.62900195719668e-13	2.05937388432579e-09
XM_003357844.2	100621855	LOC100621855	257.716	97.8696	417.563	4.26652	2.09306	2.20371415000248e-07	3.02812519892427e-05
NM_001011727.1	497050	AHCY	2462.77	1028.5	3897.03	3.78905	1.92184	1.42822919731071e-06	0.000127473
NM_001123198.1	100125380	ST7	60.8118	23.5922	98.0314	4.15524	2.05493	1.69980756651539e-06	0.000144939
XM_003480778.1	100739748	LOC100739748	419.55	173.141	665.958	3.84634	1.94349	7.15805981190136e-06	0.000442456
NM_001244509.1	100525557	FIBP	866.402	308.908	1423.9	4.60945	2.20459	4.0989420089153e-09	1.47716589377891e-06
XM_003126322.3	100519091	LOC100519091	1027.57	429.589	1625.55	3.78396	1.9199	2.63359617455564e-06	0.000194215
XM_003481864.1	100738209	LOC100738209	227.836	94.4175	361.255	3.82614	1.93589	9.04735593108353e-06	0.000540014
XM_003354500.1	100626099	LOC100626099	216.057	54.9584	377.155	6.86256	2.77875	2.36175653931723e-08	5.64505869284559e-06
NM_001001630.1	414386	PDZD11	313.68	122.72	504.64	4.11212	2.03988	2.19509369303778e-05	0.00097503
XM_003126264.3	100519773	PA2G4	315.062	134.6	495.523	3.68144	1.88027	2.35127333579872e-05	0.0010324
XM_003356476.2	100627844	LOC100627844	1130.96	291.436	1970.48	6.76127	2.75729	1.18082741339512e-07	2.03435015853509e-05
NM_001100196.1	100101929	EIF4A1	2001.38	686.91	3315.86	4.82721	2.27119	5.49023030089084e-06	0.000361598
XM_001928193.4	100152996	SEC24C	501.94	155.919	847.961	5.43848	2.4432	1.14520753279918e-09	5.75617470433273e-07
XM_003356844.1	100621287	LOC100621287	4410.62	925.556	7895.69	8.53075	3.09267	2.36720006056572e-07	3.13982785811148e-05
NM_213927.1	396967	GOT1	2553.33	819.846	4286.81	5.2288	2.38648	1.04585278533154e-08	3.22190132255362e-06
XM_003130093.3	100522091	GUCY1A2	247.818	396.54	99.0968	0.249904	-2.00055	0.000137517	0.00368382
XM_003122352.2	100516352	LOC100516352	437.843	179.669	696.018	3.8739	1.95379	2.22962038444116e-06	0.00017525
XM_003359369.1	100627133	LOC100627133	3503.75	1053.62	5953.88	5.65085	2.49847	2.14586556770939e-07	2.99168119293791e-05
XM_003354990.2	100621539	LOC100621539	88.2681	155.569	20.9677	0.134781	-2.89131	1.83599933852335e-07	2.6769150660913e-05
XM_003133075.3	100516698	TTC18	134.669	219.763	49.5759	0.225588	-2.14824	7.49112809085489e-06	0.000457126
NM_001097416.1	396893	MX2	139.888	55.6244	224.151	4.02972	2.01068	0.000156589	0.00403622
NM_214134.1	397249	EPO	7.10841	1.34762	12.8692	9.54957	3.25544	0.000132955	0.00360717
NM_001044612.1	733686	TUBB2A	2338.87	1000.76	3676.99	3.67419	1.87743	3.28851367010973e-05	0.0012924
NM_214358.1	397645	SAT1	1833.97	748.465	2919.47	3.90061	1.9637	1.60189851346443e-06	0.000139074
XM_003133100.2	100517243	LOC100517243	88.0819	143.198	32.9655	0.230209	-2.11899	0.000130758	0.00358832
NM_214130.1	397243	CYSLT2	18.3614	4.87668	31.8462	6.53031	2.70715	1.0785441644277e-05	0.000604887
XM_003481415.1	100154856	LOC100154856	327.95	136.743	519.157	3.79658	1.9247	1.70793444541301e-07	2.52880216336344e-05
NM_001134355.1	100174963	ARPC1A	674.799	234.248	1115.35	4.7614	2.25139	6.2394327689062e-08	1.24138714464696e-05
XM_003132181.1	100520587	LOC100520587	139.081	41.5303	236.632	5.69781	2.51041	1.61308194447259e-06	0.00013931
NM_001243811.1	100511070	HOMER1	369.712	592.005	147.419	0.249016	-2.00569	0.000205896	0.00491577
XM_001927335.3	100154856	LOC100154856	327.95	136.743	519.157	3.79658	1.9247	1.70793444541301e-07	2.52880216336344e-05
NM_001123220.1	100142689	CREB3	601.178	228.824	973.532	4.2545	2.08899	5.19051207829156e-07	5.86620004114608e-05
XM_003128619.2	100521100	LOC100521100	141.162	56.3616	225.963	4.00916	2.0033	1.25953139391846e-05	0.000668251
NM_001103211.1	100125343	SNCG	128.029	35.1251	220.934	6.28992	2.65304	3.11902581982114e-05	0.00124631
XM_003353794.1	100623923	LOC100623923	827.73	360.067	1295.39	3.59764	1.84705	4.09179395508324e-07	4.79729788613173e-05
XM_003360323.1	100623679	LOC100623679	17.8479	32.553	3.14289	0.096547	-3.37262	6.30463354672046e-05	0.00206196
NM_001044544.1	733594	TUBA1B	2077.43	761.749	3393.11	4.45436	2.15522	2.5663850601005e-06	0.000189992
XM_003480851.1	100737815	LOC100737815	4.69631	0.378909	9.01371	23.7886	4.5722	9.06421132945564e-05	0.00272211
XM_003359343.1	100627227	LOC100627227	104.169	17.2062	191.132	11.1083	3.47357	1.31426350090758e-14	6.2756082168337e-11
XM_003127946.1	397566	PGM1	2889.09	693.964	5084.22	7.32635	2.87309	1.22108702251836e-09	5.98019541797452e-07
XM_003128016.3	100523742	LOC100523742	612.507	152.452	1072.56	7.03543	2.81464	2.35853375302915e-11	2.81342324407347e-08
NM_001167649.1	100312973	HSD17B2	47.5289	82.9694	12.0883	0.145696	-2.77897	0.000116749	0.00329647
XM_003353758.1	100519350	LOC100519350	387.336	159.504	615.169	3.85677	1.94739	1.23234141151286e-07	2.07397681446191e-05
XM_003482239.1	100156967	LOC100156967	1803.37	552.12	3054.62	5.53252	2.46794	4.63993854736051e-06	0.000315384
XM_003480781.1	100737135	LOC100737135	193.853	338.608	49.0989	0.145002	-2.78585	3.89781830515399e-06	0.000274717
XM_001929558.1	100152215	CDKN1A	506.177	85.4736	926.88	10.844	3.43883	2.05075014178306e-16	1.95846638540283e-12
XM_003123453.2	100523720	ILVBL	2810.48	992.323	4628.63	4.66444	2.2217	5.62155651468505e-07	6.17078904772899e-05
NM_001243370.1	100628074	RANGRF	48.1255	13.8722	82.3789	5.93841	2.57008	1.96479957829308e-07	2.77982755151096e-05
XM_003124606.1	100521260	LOC100521260	252.75	82.9699	422.529	5.09256	2.34839	7.48845136108455e-06	0.000457126
XM_003481815.1	100736819	LOC100736819	1102.92	438.254	1767.58	4.03324	2.01194	5.70794129661739e-06	0.000373362
XM_003480931.1	100514155	IK	306.503	91.8708	521.136	5.67249	2.50398	2.42123254523309e-09	1.00533786117287e-06
XM_003133742.3	100511841	UGT1A3	69.2222	14.8409	123.603	8.32855	3.05807	6.32891119728927e-10	3.55535893730073e-07
XM_003482240.1	100156967	LOC100156967	1803.37	552.12	3054.62	5.53252	2.46794	4.63993854736051e-06	0.000315384
XM_003123476.1	100512765	C2H19orf42	1283.77	519.304	2048.23	3.94419	1.97973	0.000132177	0.00359771
XM_003131543.3	100521291	LOC100521291	379.655	127.453	631.858	4.95757	2.30963	2.39353183822537e-08	5.64505869284559e-06
XM_003354697.2	100622812	LOC100622812	175.32	31.2361	319.405	10.2255	3.3541	0.00018313	0.00449586
NM_001144926.2	497065	PSMB6	1532.33	665.294	2399.36	3.60647	1.85059	4.66035188399434e-05	0.00165451
NM_214364.1	397651	VDAC1P5	456.855	156.036	757.674	4.85577	2.2797	1.7721878622207e-05	0.000842303
XM_003483189.1	100505460	MANF	873.157	355.814	1390.5	3.90794	1.96641	8.93836957772244e-06	0.000535181
XM_003129258.1	100517665	LOC100517665	759.836	305.004	1214.67	3.98246	1.99366	7.79432564608047e-05	0.00240893
XM_003483181.1	100620512	LOC100620512	351.257	127.25	575.265	4.52076	2.17656	1.61835338574003e-09	7.18849992270571e-07
XM_003358591.1	100514874	LOC100514874	216.194	78.0872	354.3	4.53723	2.18181	1.8762478152047e-07	2.71392907108177e-05
XM_003359825.1	100516405	GABRG2	679.929	1242.04	117.82	0.0948605	-3.39805	1.2423901906128e-05	0.000664696
XM_003483720.1	100170146	IDH1	4013.84	1563.2	6464.48	4.13542	2.04803	5.33577585182392e-05	0.00181988
NM_001168419.1	100316849	ZFP36	323.032	114.06	532.003	4.66424	2.22164	9.82168807910075e-09	3.12657070518041e-06
XM_003480660.1	100739347	LOC100739347	62.2092	12.6054	111.813	8.87027	3.14898	4.47410693937385e-11	4.06930678771622e-08
XM_003128657.1	100156930	LOC100156930	4115.5	1540.98	6690.02	4.34141	2.11816	1.5562721099008e-05	0.000769641
XM_003358202.1	100515576	LOC100515576	387.782	110.045	665.52	6.04771	2.59639	2.45848549145348e-11	2.81342324407347e-08
XM_003360048.2	100626091	LOC100626091	11.4431	1.35866	21.5276	15.8447	3.98593	1.08273456381279e-05	0.000604887
XM_003483346.1	100738012	LOC100738012	481.238	169.051	793.424	4.69339	2.23063	8.98626796070012e-08	1.63464493380355e-05
NM_214019.1	397082	DHRS4	2614.79	574.182	4655.4	8.10788	3.01932	0.000148243	0.00391034
XM_003126856.2	100521452	KARS	2166.61	681.86	3651.36	5.35501	2.42089	2.35361887304162e-07	3.13982785811148e-05
NM_001044581.1	733649	TAP1	139.046	48.702	229.389	4.71006	2.23574	5.7682642059341e-08	1.1597246982457e-05
XM_001925061.1	100154617	LOC100154617	635.096	179.236	1090.96	6.08668	2.60566	0.000132793	0.00360717
XM_003128039.1	100512476	PRDX1	3611.2	1125.49	6096.92	5.41715	2.43753	1.18760518800198e-06	0.000108016
NM_001243528.1	100155047	MRPL15	1188.24	446.137	1930.34	4.32679	2.1133	5.75034604464004e-07	6.20989207061921e-05
XM_003129127.1	100514171	LOC100514171	4433.29	1160.96	7705.63	6.63731	2.7306	1.91961832260759e-06	0.00015804
XM_003358715.1	100627224	ECE2	210.647	76.393	344.902	4.51484	2.17467	3.67071155304803e-05	0.00140883
XM_003130436.3	100515848	LOC100515848	177.332	68.1367	286.528	4.20519	2.07217	1.47183654358438e-07	2.28553479532208e-05
XM_003358153.1	100626208	NLE1	137.301	44.4966	230.106	5.17131	2.37053	5.29535051519993e-06	0.000351185
NM_001244543.1	100513388	DDX56	904.021	305.358	1502.68	4.92106	2.29897	2.35967082008001e-07	3.13982785811148e-05
XM_001926938.4	100152525	LOC100152525	654.488	252.251	1056.73	4.18919	2.06667	2.67258093843153e-07	3.47253713768994e-05
NM_001123083.1	100142666	BCKDHA	1996.19	661.452	3330.93	5.03579	2.33222	2.90734254460056e-05	0.00118908
NM_001031788.1	595117	RAB11A	483.096	194.833	771.359	3.95907	1.98516	7.23555812556657e-07	7.51082392382182e-05
XM_003132177.1	100520587	LOC100520587	139.426	41.6873	237.164	5.68914	2.50821	1.28189979965703e-06	0.00011495
XM_003481476.1	100157002	SEC22B	950.014	377.38	1522.65	4.03479	2.01249	4.2961319573442e-06	0.000298386
NM_001244153.1	397039	MDH2	2802.09	925.23	4678.94	5.05706	2.3383	5.26218807590521e-07	5.91012173182443e-05
XM_003127945.2	397566	PGM1	3228.58	913.741	5543.41	6.06672	2.60092	2.76972518326786e-08	6.22373541181366e-06
NM_001244488.1	100512538	NUCB1	2917.16	1158.7	4675.63	4.03524	2.01265	6.58804604595115e-06	0.000415286
XM_003357604.1	100624161	LOC100624161	350.701	571.825	129.577	0.226603	-2.14176	0.000122958	0.00342848
XM_003133583.3	100525788	LOC100525788	44.7479	16.0426	73.4533	4.57864	2.19492	1.27792162085804e-05	0.000669541
XM_003482120.1	100739771	LOC100739771	655.794	166.223	1145.37	6.89055	2.78462	2.82115777534157e-06	0.000207247
XM_003481733.1	100738422	LOC100738422	3312.12	847.891	5776.35	6.81261	2.76821	1.94783148032162e-09	8.45535938048703e-07
XM_003353781.1	100515705	LOC100515705	382.195	146.241	618.149	4.22692	2.07961	9.87543601066504e-08	1.74648914633058e-05
XM_003356001.1	100286877	PRMT1	306.281	107.674	504.888	4.68903	2.22929	1.68171329499139e-08	4.73796879706205e-06
XM_003128040.1	100512476	PRDX1	3591.15	1101.12	6081.18	5.52273	2.46538	8.28521796389144e-07	8.22523689135965e-05
NM_001244459.1	100625739	SGK1	465.707	191.714	739.7	3.85835	1.94799	1.87982296893731e-06	0.000156789
XM_003123324.1	100520362	LOC100520362	188.716	79.2532	298.179	3.76235	1.91164	6.95695338056408e-07	7.34131544578862e-05
NM_001099932.1	407608	PGK1	1060.2	442.494	1677.91	3.79195	1.92294	1.17336831684374e-05	0.000640324
NM_001243376.1	100152942	GNPNAT1	824.446	350.873	1298.02	3.69939	1.88729	0.000188511	0.0046161
XM_001925833.4	100157703	IPO4	174.644	58.231	291.056	4.99831	2.32144	6.76978662118086e-10	3.69436927041584e-07
XM_003359985.2	100513892	LOC100513892	183.998	50.2239	317.773	6.32712	2.66155	1.97558414118737e-06	0.000160569
XM_003355907.1	100623625	LOC100623625	335.334	119.457	551.212	4.61433	2.20612	1.47991042102088e-08	4.48671254626965e-06
XM_003126320.1	100518554	LOC100518554	243.271	71.1637	415.379	5.83695	2.54521	2.39867466530446e-06	0.000182529
NM_001144843.1	497061	ADAMTS1	452.526	149.075	755.977	5.07111	2.3423	1.76434143026849e-08	4.73796879706205e-06
NM_001123104.1	100141405	CTSZ	429.295	696.01	162.58	0.233589	-2.09795	1.85569741398928e-05	0.000871266
XM_003132178.1	100520587	LOC100520587	139.533	41.6873	237.379	5.69429	2.50952	1.27467845185742e-06	0.000114841
XM_003483014.1	397571	COL1A1	191.995	318.14	65.8501	0.206985	-2.2724	5.45781970092882e-05	0.00184503
NM_001011507.1	494565	LAMP-1	910.215	1476.29	344.143	0.233114	-2.10089	4.19712038536271e-06	0.000292573
NM_214405.1	399535	MUT	2266.28	892.706	3639.86	4.07733	2.02762	8.65436938462029e-07	8.4292654438711e-05
NM_001123113.1	100144486	FOS	103.516	25.0319	182.001	7.27077	2.86211	3.3701554985672e-11	3.21849850113168e-08
NM_001185186.1	100153171	DNPEP	378.185	155.411	600.958	3.86691	1.95118	1.45117639075479e-07	2.27192369372267e-05
XM_001929196.2	100154911	LOC100154911	205.705	86.6364	324.774	3.7487	1.90639	3.09171542922716e-07	3.926213468607e-05
XM_003481158.1	100736718	LOC100736718	14.005	3.11225	24.8978	7.99996	2.99999	7.81458245173835e-05	0.00241128
XM_003126528.2	100157341	COPS7A	575.248	235.414	915.083	3.88713	1.9587	7.59658074956391e-08	1.43658111204624e-05
XM_003481571.1	100125553	LOC100125553	1262.46	361.395	2163.53	5.98661	2.58174	1.39541139719655e-09	6.4283983097165e-07
NM_001128487.1	100158236	GPR39	113.574	37.5688	189.58	5.04621	2.3352	4.74158520648505e-06	0.000320015
NM_001110419.1	397444	GNMT	9849.93	3219.02	16480.9	5.11984	2.3561	8.63515273838109e-06	0.000520288
XM_003124443.1	100517757	LOC100517757	8853.08	2043.31	15662.8	7.66541	2.93836	3.60370753866437e-07	4.35638063218287e-05
XM_003132142.1	100524900	LOC100524900	23.6686	0.822776	46.5144	56.5335	5.82103	4.27218562509894e-07	4.97553325849938e-05
XM_001927635.2	100155406	LOC100155406	133.802	49.2215	218.383	4.43675	2.1495	1.88980401284752e-07	2.71392907108177e-05
XM_003483435.1	100157055	LOC100157055	390.846	168.02	613.671	3.65236	1.86883	2.51028747566255e-06	0.000187291
NM_001078666.1	780410	PSEN2	986.389	228.415	1744.36	7.63681	2.93297	7.31495533359157e-05	0.00229042
XM_003354090.2	100624460	LOC100624460	114.676	43.0711	186.281	4.32497	2.11269	2.29270884275858e-05	0.00101367
XM_003354614.1	100520369	LOC100520369	35.7198	57.974	13.4655	0.232269	-2.10613	3.50382728350701e-05	0.00136578
XM_003134450.3	100157757	LOC100157757	358.619	147.169	570.068	3.87356	1.95366	9.63769713754928e-06	0.000559514
XM_001929262.4	100157687	LOC100157687	303.404	49.7625	557.046	11.1941	3.48466	4.26766436428935e-17	8.15123893579265e-13
XM_003130748.2	100513426	LOC100513426	247.137	81.1019	413.172	5.09449	2.34894	3.46816957317334e-06	0.000247172
XM_003482350.1	100739772	LOC100739772	1413.2	361.912	2464.49	6.80963	2.76758	2.60060749870038e-05	0.00110836
XM_003124919.3	100511252	LOC100511252	170.995	42.4005	299.589	7.0657	2.82083	8.48416737226528e-09	2.81571838554174e-06
XM_003482482.1	100739483	LOC100739483	119.487	50.2428	188.732	3.7564	1.90935	1.78387161288381e-06	0.000150761
XM_003127093.3	100511329	ZNF829	131.323	220.778	41.8671	0.189634	-2.39871	8.53683407460838e-05	0.00257996
NM_001185142.1	100157880	ATP5A1	4659.55	1272.75	8046.34	6.32202	2.66039	2.05531557624605e-07	2.88650937546321e-05
XM_003122940.1	100526207	SAAL1	99.7202	41.3136	158.127	3.82747	1.93639	5.4445984744848e-05	0.00184503
XM_003482246.1	100155181	AKAP6	107.654	174.524	40.785	0.233693	-2.09731	1.48499899382709e-05	0.000748377
XM_003128704.2	100523620	LOC100523620	50.3041	1.75359	98.8546	56.3728	5.81693	1.71638239089119e-08	4.73796879706205e-06
NM_001100193.1	100101926	EIF4A3	435.8	112.499	759.101	6.74762	2.75438	1.08348816007457e-11	1.59189414287879e-08
XM_003357269.1	100524886	GRIA4	34.6152	57.4271	11.8033	0.205535	-2.28255	5.45498104773742e-05	0.00184503
NM_001122994.1	397034	OAZ1	4755.22	1935.67	7574.76	3.91325	1.96837	4.63858596271466e-05	0.00164985
NM_001244246.1	100516080	NOP2	256.635	85.7134	427.556	4.9882	2.31852	1.7860405936569e-08	4.73796879706205e-06
NM_001243341.1	100628241	POLR2H	237.219	97.4633	376.974	3.86785	1.95153	2.99865285758449e-06	0.000217773
XM_003133369.1	100524716	LOC100524716	164.014	58.4595	269.569	4.61121	2.20515	9.36654301655721e-09	3.03221985790242e-06
XM_003134862.1	100524778	LOC100524778	726.722	284.706	1168.74	4.10507	2.03741	0.000118799	0.00333196
XM_003353963.1	100623333	LOC100623333	2221.95	885.316	3558.59	4.01957	2.00704	1.89898607464699e-05	0.000876102
XM_003482320.1	100739812	LOC100739812	45.4705	74.3137	16.6272	0.223744	-2.16008	8.44783433012346e-05	0.00255711
NM_001123192.1	100141406	RPL7L1	915.773	371.766	1459.78	3.92661	1.97329	0.000148794	0.00391034
XM_003126297.2	100514459	LOC100514459	824.697	342.114	1307.28	3.82118	1.93402	3.43229376545969e-07	4.20235967437693e-05
NM_001001643.1	414427	GDI2	5342.89	2114.68	8571.11	4.05314	2.01904	1.1783114151211e-05	0.000641189
XM_001927727.2	100155734	LOC100155734	7.58851	14.4295	0.747533	0.0518059	-4.27074	6.35638479843428e-05	0.00207179
XM_003126114.3	100513730	LOC100513730	621.405	191.701	1051.11	5.48305	2.45498	1.30834303833868e-09	6.24733800806721e-07
XM_003482380.1	100738638	LOC100738638	619.719	260.388	979.051	3.75997	1.91072	9.14340456367764e-07	8.61668103605138e-05
NM_001244418.1	100152163	DLL4	74.6229	28.7019	120.544	4.19986	2.07034	1.82720917211773e-06	0.000153743
XM_003482870.1	100737759	LOC100737759	12.062	23.9092	0.214762	0.00898243	-6.79868	7.6032882448815e-07	7.7659254265902e-05
XM_003357489.2	100524640	LOC100524640	34.7769	61.6822	7.8716	0.127615	-2.97013	1.06298611197697e-05	0.000602464
XM_001927348.1	100154856	LOC100154856	327.95	136.743	519.157	3.79658	1.9247	1.70793444541301e-07	2.52880216336344e-05
NM_001097412.1	396581	HMBS	153.939	61.2216	246.656	4.02891	2.01039	8.8345704573805e-07	8.47941184602852e-05
NM_001244123.1	100524683	DHDDS	49.9839	17.2445	82.7233	4.79708	2.26216	6.27798925926229e-06	0.000400787
XM_003128368.2	100524445	LOC100524445	397.709	151.212	644.206	4.26029	2.09095	8.28140406989992e-08	1.53567784208824e-05
XM_003353957.1	100622895	LOC100622895	212.705	75.423	349.988	4.64033	2.21423	7.1875098236952e-09	2.4514542434389e-06
NM_001160427.1	100301914	ARF1	680.061	122.646	1237.48	10.0898	3.33483	1.1865634359922e-06	0.000108016
NM_001195119.1	100499564	PDIA6	2783.98	1039.01	4528.95	4.35893	2.12397	3.9605264398766e-05	0.00148326
XM_003481898.1	100286877	PRMT1	306.281	107.674	504.888	4.68903	2.22929	1.68171329499139e-08	4.73796879706205e-06
NM_001244354.1	100155306	SEC61A1	403.94	161.785	646.094	3.99352	1.99766	9.0427897052628e-07	8.59933726046657e-05
XM_003129961.3	100524210	LOC100524210	13379.2	1915.98	24842.5	12.966	3.69666	0.000160622	0.00411094
XM_003123337.1	100524304	LOC100524304	1003.75	292.477	1715.01	5.86376	2.55183	2.52713723142384e-06	0.000187814
XM_001924196.4	100156819	LOC100156819	90.7887	35.1816	146.396	4.16114	2.05698	4.32011600547722e-06	0.000298965
