# Supplementary material for: Identification of the Novel Candidate Genes and Variants in Boar Liver Tissues with Divergent Skatole Levels Using RNA Deep Sequencing
Source: PLoS One. 2013 Aug 26;8(8):e72298. doi: 10.1371/journal.pone.0072298 (PMC3753299; doi:10.1371/journal.pone.0072298)
Supplement: Table S2 — Differential exon expression in liver from boars with high and low skatole in backfat. (XLS) [file pone.0072298.s002.xls]

## Sheet: Sheet2
chr	geneID(+ or – indicates strand)	transcripts	gene Name	exonID	start	end	disp Before Sharing	disp Fitted	dispersion	log2 fold (high/low)	p value	p adjust
12	396771+	XM_003357966.1	ACO	E001	5406195	5406691	0.0708397	0.058312	0.0708397	-0.246236	6.95231853575784e-05	0.00592787
12	100113422-	NM_001101028.1	ACOX1	E001	5472406	5472472	0.105838	0.0557315	0.105838	-0.339385	1.94091696816834e-05	0.00236649
12	100113422-	NM_001101028.1	ACOX1	E002	5475167	5475373	0.0538204	0.0557515	0.0557515	-0.302003	4.01163019470019e-08	2.34203690331532e-05
12	100113422-	NM_001101028.1	ACOX1	E003	5475523	5475666	0.021185	0.0561096	0.0561096	-0.185123	0.00138183	0.0430683
12	100113422-	NM_001101028.1	ACOX1	E009	5479984	5480099	0.0299268	0.0577545	0.0577545	0.283224	0.000883083	0.0320337
12	100113422-	NM_001101028.1	ACOX1	E011	5482509	5482616	0.06583	0.0594262	0.06583	0.35194	0.000723937	0.0285569
2	100513002+	XM_003122812.2	ACP2	E012	16565165	16566578	0.0572735	0.0597633	0.0597633	-0.324917	4.50311550310722e-05	0.00428089
2	100513002+	XM_003353872.1	ACP2	E012	16565165	16566578	0.0572735	0.0597633	0.0597633	-0.324917	4.50311550310722e-05	0.00428089
14	100157521+	NM_001195321.1	ACSL5	E022	133751213	133751489	0.229212	0.0577556	0.229212	-0.607492	0.000198603	0.0117607
17	497050-	NM_001011727.1	AHCY	E001	42693955	42694874	0.102497	0.0561737	0.102497	-0.496787	2.98244726026908e-07	0.00010207
17	497050-	NM_001011727.1	AHCY	E006	42700880	42700992	0.0109531	0.103679	0.103679	1.52729	0.000267976	0.0140869
13	100626761+	NM_001243644.1	AP2M1	E012	131542569	131543179	0.0580958	0.057511	0.0580958	-0.417072	2.09087251956674e-08	1.50373127407218e-05
1	414411+	XM_003353686.1	ASS1	E015	304508699	304508988	0.106122	0.0553113	0.106122	-0.271254	0.000187455	0.0113442
1	100157880+	NM_001185142.1	ATP5A1	E001	105944306	105944384	4.11715246372893e-10	0.0812492	0.0812492	-0.49257	0.000697873	0.027967
1	100157880+	NM_001185142.1	ATP5A1	E004	105950282	105950448	0.0171112	0.0587978	0.0587978	-0.346932	6.37690980842542e-06	0.0010408
1	100157880+	NM_001185142.1	ATP5A1	E006	105951342	105951493	0.034898	0.0615091	0.0615091	0.370073	0.00142253	0.0438111
1	100157880+	NM_001185142.1	ATP5A1	E007	105951609	105951833	0.00560685	0.0590831	0.0590831	0.377981	6.15588593200211e-05	0.00542593
5	100157156-	XM_001929410.2	ATP5B	E001	23659081	23659341	0.0960272	0.056092	0.0960272	-0.320642	0.000628599	0.0259885
5	100157156-	XM_001929410.2	ATP5B	E002	23660897	23661098	0.0362618	0.0565894	0.0565894	-0.224373	0.00118245	0.0386292
4	100154019+	NM_001243468.1	CD5L	E002	100736206	100736232	1.61967856331141e-10	0.0745517	0.0745517	-0.452198	0.000633854	0.0261684
4	100154019+	NM_001243468.1	CD5L	E003	100739717	100740037	0.0230594	0.0601736	0.0601736	-0.302472	0.000453397	0.0206796
4	100154019+	NM_001243468.1	CD5L	E006	100746207	100746521	0.017176	0.0594502	0.0594502	0.411476	1.22796828539995e-05	0.00171171
4	100154019+	NM_001243468.1	CD5L	E007	100747595	100747912	0.00300884	0.0583398	0.0583398	0.292805	0.000310908	0.0158079
1	100158127+	NM_001243707.1	CNDP2	E012	165547878	165548510	0.0512375	0.0576216	0.0576216	-0.371672	4.61156939279839e-06	0.000840925
17	100141405-	NM_001123104.1	CTSZ	E001	66511905	66512391	0.000891968	0.0593009	0.0593009	-0.353706	4.96473197142411e-06	0.000876761
18	100513388+	NM_001244543.1	DDX56	E014	55618007	55618273	0.0485171	0.064711	0.064711	-0.410938	0.00016685	0.0104794
14	100157976+	XM_001927253.2	DRG1	E009	51313505	51314337	0.0490732	0.0620438	0.0620438	-0.401988	4.48285659517822e-05	0.00426981
4	100153896-	XM_003355138.1	FLAD1	E006	103566707	103567451	0.00263601	0.0702215	0.0702215	0.451656	0.000596602	0.0250896
4	100153896-	XM_001929375.3	FLAD1	E006	103566707	103567451	0.00263601	0.0702215	0.0702215	0.451656	0.000596602	0.0250896
X	100431100-	NM_001184755.1	FTSJ1	E001	47678181	47678753	0.0746853	0.0853466	0.0853466	-0.498225	0.000140187	0.0092876
6	100621392+	XM_003356202.1	GALE	E011	75420510	75420891	0.0437069	0.0601952	0.0601952	-0.393061	5.41984125590478e-06	0.000930637
14	100156458+	NM_001244382.1	GHITM	E004	92191925	92192089	0.0216694	0.0605949	0.0605949	-0.28908	0.00023963	0.0131716
14	100156458+	NM_001244383.1	GHITM	E004	92191925	92192089	0.0216694	0.0605949	0.0605949	-0.28908	0.00023963	0.0131716
6	397602-	NM_214330.1	GPI	E001	39516820	39517221	0.067173	0.0571641	0.067173	-0.261599	0.000845241	0.0314424
12	733645+	NM_001044578.1	GRN	E006	19213755	19213849	0.0239636	0.070936	0.070936	0.666342	0.000312131	0.0158367
12	733645+	NM_001044578.1	GRN	E007	19214091	19214217	0.000320061	0.0656039	0.0656039	0.737301	2.34725310210848e-06	0.00049566
12	733645+	NM_001044578.1	GRN	E012	19215821	19216283	0.0687953	0.0569197	0.0687953	-0.390419	1.66194454791491e-05	0.00211468
3	100525281+	XM_003124487.1	HSD3B7	E007	17843326	17844524	0.143502	0.0563902	0.143502	-0.688588	7.30589702069295e-08	3.89782228825757e-05
7	397028+	NM_213973.1	HSP90AA1	E001	129758754	129758816	0.043994	0.0741668	0.0741668	-0.632731	5.92337478011462e-06	0.000993046
7	397028+	NM_213973.1	HSP90AA1	E003	129759579	129759912	0.0117176	0.0567404	0.0567404	0.264769	0.000226135	0.0127906
1	407060-	XM_001927795.4	HSPA5	E001	299754033	299754610	0.0335027	0.055778	0.055778	-0.174634	0.00169857	0.0487655
15	100170146-	XM_003483721.1	IDH1	E002	122865752	122865914	0.00305611	0.0616466	0.0616466	0.429228	1.87240278131107e-05	0.00229423
15	100170146-	XM_003483721.1	IDH1	E003	122866809	122866949	0.0215421	0.0632767	0.0632767	0.399823	0.000221235	0.0126465
15	100170146-	XM_003483721.1	IDH1	E004	122869162	122869313	0.00800354	0.0649636	0.0649636	0.507233	1.82117651654767e-05	0.00226593
15	100170146-	XM_003483721.1	IDH1	E008	122879689	122879826	0.0563566	0.0616223	0.0616223	-0.40683	7.61091672318859e-06	0.00119143
15	100170146-	XM_003483721.1	IDH1	E012	122882651	122882707	0.0908081	0.0723954	0.0908081	-0.480649	0.000249599	0.0135159
15	100170146-	XM_003483719.1	IDH1	E002	122865752	122865914	0.00305611	0.0616466	0.0616466	0.429228	1.87240278131107e-05	0.00229423
15	100170146-	XM_003483719.1	IDH1	E003	122866809	122866949	0.0215421	0.0632767	0.0632767	0.399823	0.000221235	0.0126465
15	100170146-	XM_003483719.1	IDH1	E004	122869162	122869313	0.00800354	0.0649636	0.0649636	0.507233	1.82117651654767e-05	0.00226593
15	100170146-	XM_003483719.1	IDH1	E008	122879689	122879826	0.0563566	0.0616223	0.0616223	-0.40683	7.61091672318859e-06	0.00119143
15	100170146-	XM_003483719.1	IDH1	E011	122882642	122882650	0.0844814	0.0770534	0.0844814	-0.492603	0.000329721	0.0165274
15	100170146-	XM_003483719.1	IDH1	E012	122882651	122882707	0.0908081	0.0723954	0.0908081	-0.480649	0.000249599	0.0135159
15	100170146-	XM_003483720.1	IDH1	E002	122865752	122865914	0.00305611	0.0616466	0.0616466	0.429228	1.87240278131107e-05	0.00229423
15	100170146-	XM_003483720.1	IDH1	E003	122866809	122866949	0.0215421	0.0632767	0.0632767	0.399823	0.000221235	0.0126465
15	100170146-	XM_003483720.1	IDH1	E004	122869162	122869313	0.00800354	0.0649636	0.0649636	0.507233	1.82117651654767e-05	0.00226593
15	100170146-	XM_003483720.1	IDH1	E008	122879689	122879826	0.0563566	0.0616223	0.0616223	-0.40683	7.61091672318859e-06	0.00119143
15	100170146-	XM_003483720.1	IDH1	E010	122882364	122882446	0.124861	0.101701	0.124861	-0.737753	0.000959912	0.0338796
15	100170146-	XM_003483720.1	IDH1	E011	122882642	122882650	0.0844814	0.0770534	0.0844814	-0.492603	0.000329721	0.0165274
15	100170146-	XM_003483720.1	IDH1	E012	122882651	122882707	0.0908081	0.0723954	0.0908081	-0.480649	0.000249599	0.0135159
17	733641-	NM_001044575.2	IDH3B	E001	37446330	37446752	0.0347895	0.0611927	0.0611927	-0.410669	1.52874550435333e-05	0.00202306
2	100514155+	XM_003480931.1	IK	E007	148328163	148329086	0.0366468	0.0684262	0.0684262	-0.553613	1.80799156557221e-06	0.000410654
2	100523720+	XM_003123453.2	ILVBL	E015	62007363	62007468	0.0588934	0.0602549	0.0602549	-0.345825	6.94035066536314e-05	0.00592785
2	100523720+	XM_003123453.2	ILVBL	E016	62007590	62008056	0.113248	0.0568191	0.113248	-0.42026	3.12741235675151e-06	0.000615851
5	100152077-	NM_001159615.1	KRT8	E001	18663339	18663700	0.0190052	0.055688	0.055688	-0.286392	4.21869700562016e-06	0.000789995
11	494565-	NM_001011507.1	LAMP-1	E001	86117963	86118806	0.0176479	0.0568518	0.0568518	-0.201792	2.05524145471259e-05	0.00246947
5	100525991-	XM_003481568.1	LMBR1L	E001	15480567	15481168	0.0682549	0.0738056	0.0738056	-0.824271	5.34275568231379e-09	5.09863284575269e-06
5	100525991-	XM_003481569.1	LMBR1L	E001	15480567	15481168	0.0682549	0.0738056	0.0738056	-0.824271	5.34275568231379e-09	5.09863284575269e-06
5	100154617+	XM_001925061.1	LOC100154617	E002	91726887	91726947	0.176764	0.17214	0.176764	-1.38143	0.000610944	0.0254983
5	100154617+	XM_001925061.1	LOC100154617	E003	91727058	91727085	0.0433485	0.165028	0.165028	-1.32832	0.000154529	0.00992027
5	100154617+	XM_001925061.1	LOC100154617	E004	91727420	91727494	0.0131322	0.158955	0.158955	-1.15354	0.000958916	0.0338685
5	100154617+	XM_001925061.1	LOC100154617	E014	91737714	91737794	0.000210324	0.134752	0.134752	1.56217	0.000380606	0.0183016
4	100156038+	XM_003355245.1	LOC100156038	E010	119097423	119098520	0.0175899	0.0614884	0.0614884	-0.340553	0.000230718	0.0129223
7	100156930+	XM_003128658.1	LOC100156930	E013	102949752	102950202	0.0713579	0.0564441	0.0713579	-0.252646	0.00139262	0.0432461
7	100156930+	XM_001929074.2	LOC100156930	E013	102949752	102950202	0.0713579	0.0564441	0.0713579	-0.252646	0.00139262	0.0432461
7	100156930+	XM_003128657.1	LOC100156930	E013	102949752	102950202	0.0713579	0.0564441	0.0713579	-0.252646	0.00139262	0.0432461
14	100157055+	XM_003483435.1	LOC100157055	E001	42936398	42936645	0.14836	0.11283	0.14836	-0.694474	0.00072367	0.0285569
6	100514239-	XM_003128049.2	LOC100514239	E001	153911648	153911885	0.0225273	0.0665799	0.0665799	-0.364737	0.000417538	0.0193671
3	100517757+	XM_003124444.1	LOC100517757	E003	16893486	16893680	0.0179605	0.0581672	0.0581672	0.332452	0.00138698	0.0431709
3	100517757+	XM_003124444.1	LOC100517757	E004	16894013	16894096	0.0118218	0.0585495	0.0585495	0.322384	0.00134363	0.0423342
3	100517757+	XM_003124443.1	LOC100517757	E003	16893486	16893680	0.0179605	0.0581672	0.0581672	0.332452	0.00138698	0.0431709
3	100517757+	XM_003124443.1	LOC100517757	E004	16894013	16894096	0.0118218	0.0585495	0.0585495	0.322384	0.00134363	0.0423342
6	100517766-	XM_003128065.1	LOC100517766	E001	155358248	155359858	0.0748285	0.0581602	0.0748285	-0.24211	0.00117135	0.0383932
5	100519091-	XM_003126322.3	LOC100519091	E001	24761529	24761985	0.0202803	0.0599894	0.0599894	-0.312197	0.000185886	0.011263
2	100519412-	XM_003123191.2	LOC100519412	E002	70508009	70508351	0.0799872	0.062763	0.0799872	-0.461402	4.94097212967448e-05	0.00462624	ECSIT
12	100520269-	XM_003131728.2	LOC100520269	E001	43758499	43759377	0.0344627	0.0572803	0.0572803	-0.262583	0.000357522	0.0175486
2	100524304-	XM_003123337.1	LOC100524304	E001	66271546	66271930	0.0296457	0.06123	0.06123	-0.473146	1.5926821437251e-06	0.000371058	FARSA
6	100525048-	XM_003126946.1	LOC100525048	E001	25357266	25357888	0.0773649	0.0581507	0.0773649	-0.404628	5.78801408046559e-06	0.000976954
3	100525688+	XM_003124410.1	LOC100525688	E012	10668837	10669259	0.0218597	0.0634664	0.0634664	-0.378169	5.43454521872988e-05	0.00495742
12	100526132-	XM_003131141.3	LOC100526132	E021	2406599	2407162	8.10382062093082e-08	0.239842	0.239842	-1.50061	3.02901695370394e-05	0.00322558
3	100622812+	XM_003354697.2	LOC100622812	E006	49193756	49193975	1.59471685200816e-09	0.176375	0.176375	13.4173	0.00138255	0.0430683
3	100622812+	XM_003354697.2	LOC100622812	E007	49194094	49195003	0.00881489	0.0742518	0.0742518	-0.0368904	0.000980765	0.0343016
X	100628142+	XM_003360301.2	LOC100628142	E011	47582591	47583961	2.51740564359016e-10	0.482196	0.482196	-2.49154	2.16976054933093e-05	0.00256974
3	100737559+	XM_003481099.1	LOC100737559	E002	42509767	42509827	0.424892	0.0765772	0.424892	-0.87912	0.000952863	0.0337749
3	100737559+	XM_003481099.1	LOC100737559	E004	42512962	42513149	0.0608826	0.0686554	0.0686554	-0.599846	2.93480051372086e-09	3.26061002650214e-06
3	100737559+	XM_003481099.1	LOC100737559	E008	42515534	42515687	0.0127035	0.0697617	0.0697617	0.568701	8.76155690868741e-05	0.00697886
3	100737559+	XM_003481098.1	LOC100737559	E002	42509767	42509827	0.424892	0.0765772	0.424892	-0.87912	0.000952863	0.0337749
3	100737559+	XM_003481098.1	LOC100737559	E004	42512962	42513149	0.0608826	0.0686554	0.0686554	-0.599846	2.93480051372086e-09	3.26061002650214e-06
3	100737559+	XM_003481098.1	LOC100737559	E008	42515534	42515687	0.0127035	0.0697617	0.0697617	0.568701	8.76155690868741e-05	0.00697886
12	100739290+	XM_003482948.1	LOC100739290	E008	5356976	5357763	0.0225221	0.0628856	0.0628856	-0.289986	0.000530956	0.0229914
5	100154219+	NM_001185132.1	LTA4H	E019	91720702	91720819	0.0629567	0.0690949	0.0690949	-0.450446	0.00119844	0.0389976
3	397039-	NM_001244153.1	MDH2	E002	9955158	9955309	0.0137696	0.0660746	0.0660746	0.380405	0.00172291	0.0490239
3	397039-	NM_001244153.1	MDH2	E003	9955580	9955679	0.00360826	0.0708935	0.0708935	0.590468	9.9371144040572e-05	0.00756318
3	397039-	NM_001244153.1	MDH2	E004	9956661	9956738	0	0.072945	0.072945	0.561389	0.00040245	0.0188942
12	100626208+	XM_003358153.1	NLE1	E013	41555176	41555536	0.032215	0.1302	0.1302	-0.904211	9.3899594290292e-05	0.00730834
5	100516080-	NM_001244246.1	NOP2	E007	66467312	66467399	0	0.268596	0.268596	13.1727	0.00142961	0.0439547
6	100512538-	NM_001244488.1	NUCB1	E001	50119224	50120107	0.0709113	0.0562961	0.0709113	-0.238425	0.00160128	0.0471585
6	100512538-	NM_001244488.1	NUCB1	E005	50121468	50121560	0.00658923	0.0713394	0.0713394	0.537759	0.00032242	0.0161941
12	397390+	XM_003131905.2	OMC	E009	54042114	54042778	0.0299107	0.0714815	0.0714815	-0.572497	3.91908990193812e-06	0.000739471
2	100623801-	XM_003354272.1	P4HA2	E008	139865550	139865726	1.44836903119404e-09	0.0989376	0.0989376	0.940094	0.000389218	0.0185525
2	100623801-	XM_003354272.1	P4HA2	E010	139868199	139868438	0.0250686	0.0800028	0.0800028	-0.524632	0.00169726	0.0487655
3	100499564-	NM_001195119.1	PDIA6	E003	134585976	134586134	0.00236816	0.0600858	0.0600858	0.300117	0.000754081	0.0294186
X	407608-	NM_001099932.1	PGK1	E001	71339754	71340216	0.0167243	0.060179	0.060179	-0.379811	5.32452146950746e-06	0.000920641
6	397566-	XM_003127946.1	PGM1	E010	137200412	137200574	0.0287954	0.0661833	0.0661833	-0.41737	0.000228335	0.0128322
6	397566-	XM_003127945.2	PGM1	E010	137200412	137200574	0.0287954	0.0661833	0.0661833	-0.41737	0.000228335	0.0128322
6	397566-	XM_003127945.2	PGM1	E012	137233155	137233581	0.0479558	0.0637884	0.0637884	-0.504474	6.02584977471565e-08	3.35985133955606e-05
5	100151790+	NM_001184895.1	PMM1	E008	4347163	4347697	0.0343429	0.0601769	0.0601769	-0.354181	0.000246053	0.013403
6	100512476+	XM_003128039.1	PRDX1	E003	153249744	153249811	1.85008161780666e-10	0.256093	0.256093	-2.12485	4.60725808970608e-06	0.000840925
13	100519870-	XM_003132296.3	PSMD6	E006	49977915	49978158	0.0162288	0.080534	0.080534	-0.597707	2.66442096197306e-06	0.00054636
1	100156347+	NM_001164510.1	SLC25A25	E002	302558673	302558799	0.0185939	0.147152	0.147152	-0.971006	0.000136196	0.00911944
12	100737417+	XM_003483067.1	TNFAIP1	E007	46536059	46537702	0.0691705	0.0681584	0.0691705	0.222177	0.00124536	0.0401559
7	733686+	NM_001044612.1	TUBB2A	E004	26972199	26974207	0.0580218	0.0562207	0.0580218	-0.208519	0.000103008	0.00778034
7	100152596-	XM_001925393.2	VPS52	E008	34136466	34136584	0.00655099	0.257113	0.257113	13.0487	0.000281548	0.0146042
14	100152688-	XM_003483555.1	XPNPEP1	E001	131108926	131109477	0.0799872	0.0632996	0.0799872	-0.5862	2.43798974608467e-06	0.000506204
14	100152688-	XM_003483555.1	XPNPEP1	E012	131124284	131124494	1.47413607115772e-09	0.119686	0.119686	1.17052	0.000857509	0.031576
14	100152688-	XM_003133180.3	XPNPEP1	E001	131108926	131109477	0.0799872	0.0632996	0.0799872	-0.5862	2.43798974608467e-06	0.000506204
14	100152688-	XM_003133180.3	XPNPEP1	E012	131124284	131124494	1.47413607115772e-09	0.119686	0.119686	1.17052	0.000857509	0.031576
