# Supplementary material for: Identification of the Novel Candidate Genes and Variants in Boar Liver Tissues with Divergent Skatole Levels Using RNA Deep Sequencing
Source: PLoS One. 2013 Aug 26;8(8):e72298. doi: 10.1371/journal.pone.0072298 (PMC3753299; doi:10.1371/journal.pone.0072298)
Supplement: Table S3 — Polymorphisms in DEGs detected in liver from boars with high and low skatole in backfat. (XLS) [file pone.0072298.s003.xls]

## Sheet: Sheet1
Chr	Pos	Ref	Alt	RsId	Mrna Id	BLAST	Gene Id	Gene name	high skatole coverage	high skatole mean phred score	low skatole coverage	low skatole mean phred score	group
1	3691558	G	C	0	XM_003121089.1		100513634	BRP44L	329	48	165	48	low_skatole AND high_skatole
1	3691600	C	T	rs55618867	XM_003121089.1		100513634	BRP44L	309	48	185	48	low_skatole AND high_skatole
1	3692078	A	G	0	XM_003121089.1		100513634	BRP44L	523	49	311	49	low_skatole AND high_skatole
1	3692305	T	C	0	XM_003121089.1		100513634	BRP44L	0	0	342	48	low_skatole
1	3692310	G	A	0	XM_003121089.1		100513634	BRP44L	546	49	352	48	low_skatole AND high_skatole
1	3692383	A	G	rs81350031	XM_003121089.1		100513634	BRP44L	0	0	330	49	low_skatole
1	93275813	G	A	0	XM_001924419.2		100156015	LOC100156015	103	50	0	0	high_skatole
1	93279053	T	C	0	XM_001924419.2		100156015	LOC100156015	121	48	0	0	high_skatole
1	165539177	G	A	0	NM_001243707.1		100158127	CNDP2	145	48	0	0	high_skatole
1	165539206	A	G	rs81216666	NM_001243707.1		100158127	CNDP2	142	48	0	0	high_skatole
1	165547082	C	T	0	NM_001243707.1		100158127	CNDP2	268	49	0	0	high_skatole
1	202681574	ATCT	ATCTTCT	0	NM_001243376.1		100152942	GNPNAT1	167	49	0	0	high_skatole
1	202681690	A	G	0	NM_001243376.1		100152942	GNPNAT1	166	49	0	0	high_skatole
1	202684404	G	A	0	NM_001243376.1		100152942	GNPNAT1	168	48	0	0	high_skatole
1	263613893	T	G	0	XM_003353565.2	H1FX	100516776	LOC100516776	133	42	103	42	low_skatole AND high_skatole
1	263613928	TCCC	TCC	0	XM_003353565.2	H1FX	100516776	LOC100516776	173	42	146	42	low_skatole AND high_skatole
1	263613962	A	C	0	XM_003353565.2	H1FX	100516776	LOC100516776	174	42	147	42	low_skatole AND high_skatole
1	292669754	C	T	0	XM_003480595.1	CYP4B24	100737979	LOC100737979	0	0	124	49	low_skatole
1	299726599	G	A	0	NM_001244404.1		100153256	PPP6C	151	47	0	0	high_skatole
1	299755462	G	A	0	XM_001927795.4		407060	HSPA5	513	49	0	0	high_skatole
1	299756546	A	G	0	XM_001927795.4		407060	HSPA5	436	49	0	0	high_skatole
1	299756555	G	A	0	XM_001927795.4		407060	HSPA5	432	49	0	0	high_skatole
1	304460787	C	T	rs81212139	XM_003353686.1		414411	ASS1	579	48	304	48	low_skatole AND high_skatole
1	304465878	A	C	rs81212141	XM_003353686.1		414411	ASS1	608	48	359	49	low_skatole AND high_skatole
1	304477489	A	G	0	XM_003353686.1		414411	ASS1	602	46	390	47	low_skatole AND high_skatole
1	304503924	G	GCATGAATGTTCAGGGA,GCAAA	0	XM_003353686.1		414411	ASS1	602	50	0	0	high_skatole
1	314136085	A	G	0	XM_003122352.2		100516352	LOC100516352	116	50	0	0	high_skatole
2	611111	G	A	0	XM_003122404.2	RNF7	100515296	LOC100515296	201	49	0	0	high_skatole
2	612590	T	C	0	XM_003122404.2	RNF7	100515296	LOC100515296	210	49	0	0	high_skatole
2	5174965	G	A	0	XM_003122500.3	BCAP31	100521064	LOC100521064	391	48	133	49	low_skatole AND high_skatole
2	5177369	T	C	0	XM_003122500.3	BCAP31	100521064	LOC100521064	442	48	255	49	low_skatole AND high_skatole
2	6290116	T	C	0	XM_003353781.1;XM_003122549.2	ARL2	100515705	LOC100515705	124	47	0	0	high_skatole
2	6290130	G	A	0	XM_003353781.1;XM_003122549.2	ARL2	100515705	LOC100515705	150	48	0	0	high_skatole
2	6290278	C	G	0	XM_003353781.1;XM_003122549.2	ARL2	100515705	LOC100515705	163	49	0	0	high_skatole
2	6295073	C	T	0	XM_003353781.1;XM_003122549.2	ARL2	100515705	LOC100515705	157	50	0	0	high_skatole
2	6978835	C	A	0	XM_003353794.1		100623923	LOC100623923	203	48	0	0	high_skatole
2	6978918	C	T	0	XM_003353794.1		100623923	LOC100623923	203	47	0	0	high_skatole
2	6979563	C	T	0	XM_003353794.1		100623923	LOC100623923	150	47	0	0	high_skatole
2	11088926	C	T	0	XM_003122683.1		100514446	LOC100514446	131	49	0	0	high_skatole
2	16565323	G	A	0	XM_003353872.1;XM_003122812.2		100513002	ACP2	178	49	0	0	high_skatole
2	16565924	A	G	0	XM_003353872.1;XM_003122812.2		100513002	ACP2	0	0	159	50	low_skatole
2	60557280	G	A	0	XM_003123476.1		100512765	C2H19orf42	0	0	177	50	low_skatole
2	61999361	GG	GGCCCAGTG	0	XM_003123453.2		100523720	ILVBL	249	50	0	0	high_skatole
2	66283929	A	G	0	XM_003123337.1	HSP71	100524304	LOC100524304	0	0	149	50	low_skatole
2	66287168	TCCCCCCCCCC	TCCCCCCCCCCC	0	XM_003123337.1	HSP71	100524304	LOC100524304	0	0	110	50	low_skatole
2	77656001	C	T	0	XM_003353963.1		100623333	LOC100623333	117	48	0	0	high_skatole
2	77784393	G	T	0	XM_003122991.3;XM_003480846.1	ATP5D	100523423	LOC100523423	0	0	300	50	low_skatole
2	77784563	T	G	0	XM_003122991.3;XM_003480846.1	ATP5D	100523423	LOC100523423	496	49	0	0	high_skatole
2	77784722	C	T	0	XM_003122991.3;XM_003480846.1	ATP5D	100523423	LOC100523423	0	0	519	50	low_skatole
2	139853975	C	T	0	XM_003354272.1		100623801	P4HA2	222	48	0	0	high_skatole
2	139854040	A	G	0	XM_003354272.1		100623801	P4HA2	196	48	0	0	high_skatole
2	139856979	G	A	0	XM_003354272.1		100623801	P4HA2	159	47	0	0	high_skatole
2	139862136	A	G	0	XM_003354272.1		100623801	P4HA2	137	49	0	0	high_skatole
2	139865658	A	G	0	XM_003354272.1		100623801	P4HA2	134	48	0	0	high_skatole
2	139866532	T	C	0	XM_003354272.1		100623801	P4HA2	101	47	0	0	high_skatole
2	139868241	A	G	rs81365336	XM_003354272.1		100623801	P4HA2	119	48	0	0	high_skatole
2	139871844	C	T	0	XM_003354272.1		100623801	P4HA2	107	47	0	0	high_skatole
2	142695214	A	G	0	XM_003354284.1		100627041	LOC100627041	128	48	179	48	low_skatole AND high_skatole
2	146849157	G	A	0	XM_003123992.2	PPIL1	100524488	LOC100524488	128	47	0	0	high_skatole
3	10664883	G	A	0	XM_003124410.1		100525688	LOC100525688	178	48	0	0	high_skatole
3	10668640	T	C	0	XM_003124410.1		100525688	LOC100525688	189	48	0	0	high_skatole
3	10669064	C	A	0	XM_003124410.1		100525688	LOC100525688	206	48	144	49	low_skatole AND high_skatole
3	10669149	TAAAAAAAAAA	TAAAAAAAAA	0	XM_003124410.1		100525688	LOC100525688	131	50	0	0	high_skatole
3	16894034	G	A	0	XM_003124443.1;XM_003124444.1	AGXT	100517757	LOC100517757	487	49	105	50	low_skatole AND high_skatole
3	16895991	C	T	0	XM_003124443.1;XM_003124444.1	AGXT	100517757	LOC100517757	573	49	231	50	low_skatole AND high_skatole
3	16896510	G	A	0	XM_003124443.1;XM_003124444.1	AGXT	100517757	LOC100517757	556	49	232	49	low_skatole AND high_skatole
3	16897187	T	C	0	XM_003124443.1;XM_003124444.1	AGXT	100517757	LOC100517757	570	49	318	50	low_skatole AND high_skatole
3	16897520	C	T	rs45433508	XM_003124443.1;XM_003124444.1	AGXT	100517757	LOC100517757	567	48	355	49	low_skatole AND high_skatole
3	16897532	G	C	0	XM_003124443.1;XM_003124444.1	AGXT	100517757	LOC100517757	565	48	353	49	low_skatole AND high_skatole
3	16897845	T	C	0	XM_003124443.1;XM_003124444.1	AGXT	100517757	LOC100517757	0	0	354	49	low_skatole
3	16898996	A	G	0	XM_003124443.1	AGXT	100517757	LOC100517757	562	50	371	50	low_skatole AND high_skatole
3	17843985	TC	T	0	XM_003124487.1		100525281	HSD3B7	189	50	0	0	high_skatole
3	22164601	A	G	0	XM_003124533.3	ATF7IP2	100520426	LOC100520426	111	47	0	0	high_skatole
3	34623372	C	T	rs196951274	XM_003124605.1;XM_003124606.1		100521260	LOC100521260	113	49	0	0	high_skatole
3	49194413	A	G	0	XM_003354697.2		100622812	LOC100622812	102	49	0	0	high_skatole
3	118921141	C	T	0	XM_003125293.3	JAGN1	100522014	LOC100522014	190	49	0	0	high_skatole
3	118921945	G	A	0	XM_003125293.3	JAGN1	100522014	LOC100522014	139	49	0	0	high_skatole
3	118922095	T	C	0	XM_003125293.3	JAGN1	100522014	LOC100522014	123	49	0	0	high_skatole
3	118922235	C	T	0	XM_003125293.3	JAGN1	100522014	LOC100522014	189	48	0	0	high_skatole
3	118923104	G	T	0	XM_003125293.3	JAGN1	100522014	LOC100522014	213	48	0	0	high_skatole
3	118924059	T	C	0	XM_003125293.3	JAGN1	100522014	LOC100522014	219	49	0	0	high_skatole
3	118924763	T	C	0	XM_003125293.3	JAGN1	100522014	LOC100522014	257	49	0	0	high_skatole
3	118927460	T	G	0	XM_003125293.3	JAGN1	100522014	LOC100522014	404	49	0	0	high_skatole
3	118927840	G	A	0	XM_003125293.3	JAGN1	100522014	LOC100522014	457	48	108	49	low_skatole AND high_skatole
3	118928779	C	T	0	XM_003125293.3	JAGN1	100522014	LOC100522014	534	49	293	49	low_skatole AND high_skatole
4	84142659	C	T	0	NM_001243528.1		100155047	MRPL15	0	0	215	48	low_skatole
4	84142718	C	T	0	NM_001243528.1		100155047	MRPL15	317	49	215	48	low_skatole AND high_skatole
4	97140658	A	G	rs55618226	XM_001927348.1;XM_003481415.1;XM_001927335.3		100154856	LOC100154856	110	50	0	0	high_skatole
4	100739907	G	A	0	NM_001243468.1		100154019	CD5L	292	49	135	49	low_skatole AND high_skatole
4	100739976	G	A	0	NM_001243468.1		100154019	CD5L	312	47	109	47	low_skatole AND high_skatole
4	100746277	C	G	0	NM_001243468.1		100154019	CD5L	323	49	0	0	high_skatole
4	100746367	A	C	0	NM_001243468.1		100154019	CD5L	340	49	0	0	high_skatole
4	100746403	T	C	0	NM_001243468.1		100154019	CD5L	346	49	0	0	high_skatole
4	100749464	G	T	0	NM_001243468.1		100154019	CD5L	447	50	155	50	low_skatole AND high_skatole
4	103565015	T	C	0	XM_001929375.3;XM_003355138.1		100153896	FLAD1	136	48	0	0	high_skatole
4	110850047	T	C	0	XM_003481476.1		100157002	SEC22B	182	49	0	0	high_skatole
4	110850516	G	A	0	XM_003481476.1		100157002	SEC22B	176	49	0	0	high_skatole
4	119097471	C	A	0	XM_003355245.1	PGM3	100156038	LOC100156038	128	48	0	0	high_skatole
4	119097520	A	G	rs80833376	XM_003355245.1	PGM3	100156038	LOC100156038	129	48	0	0	high_skatole
4	119097584	T	C	0	XM_003355245.1	PGM3	100156038	LOC100156038	150	48	0	0	high_skatole
4	119097685	C	T	0	XM_003355245.1	PGM3	100156038	LOC100156038	158	48	0	0	high_skatole
4	119097890	A	G	0	XM_003355245.1	PGM3	100156038	LOC100156038	100	49	0	0	high_skatole
4	119097894	A	G	0	XM_003355245.1	PGM3	100156038	LOC100156038	100	49	0	0	high_skatole
4	119098055	A	G	0	XM_003355245.1	PGM3	100156038	LOC100156038	121	48	0	0	high_skatole
4	119098103	G	A	0	XM_003355245.1	PGM3	100156038	LOC100156038	134	48	0	0	high_skatole
5	4337150	C	T	0	NM_001184895.1		100151790	PMM1	113	48	0	0	high_skatole
5	4346018	A	G	0	NM_001184895.1		100151790	PMM1	257	47	0	0	high_skatole
5	4346746	T	C	0	NM_001184895.1		100151790	PMM1	248	48	0	0	high_skatole
5	4347560	G	A	0	NM_001184895.1		100151790	PMM1	0	0	150	50	low_skatole
5	15481037	C	T	0	XM_003481568.1;XM_003481569.1		100525991	LMBR1L	101	49	0	0	high_skatole
5	15481092	C	T	0	XM_003481568.1;XM_003481569.1		100525991	LMBR1L	103	49	0	0	high_skatole
5	15481160	T	G	0	XM_003481568.1;XM_003481569.1		100525991	LMBR1L	105	49	0	0	high_skatole
5	15672827	GG	GGCTGACCAG	0	XM_003355375.1	TUBA1A	100127131	LOC100127131	117	36	0	0	high_skatole
5	18663991	T	C	0	NM_001159615.1		100152077	KRT8	0	0	343	50	low_skatole
5	18664266	T	C	0	NM_001159615.1		100152077	KRT8	515	49	317	48	low_skatole AND high_skatole
5	18664389	A	G	0	NM_001159615.1		100152077	KRT8	513	49	286	49	low_skatole AND high_skatole
5	18667998	G	A	0	NM_001159615.1		100152077	KRT8	328	49	0	0	high_skatole
5	18670859	G	A	0	NM_001159615.1		100152077	KRT8	303	50	0	0	high_skatole
5	20398450	G	A	0	XM_001927549.2;XM_003126204.1		100156765	COPZ1	172	49	0	0	high_skatole
5	23659117	A	G	0	XM_001929410.2		100157156	ATP5B	175	49	182	50	low_skatole AND high_skatole
5	23661024	T	C	0	XM_001929410.2		100157156	ATP5B	532	47	366	47	low_skatole AND high_skatole
5	23661627	C	T	rs80908111	XM_001929410.2		100157156	ATP5B	481	48	253	47	low_skatole AND high_skatole
5	24761578	C	T	0	XM_003126322.3		100519091	LOC100519091	105	50	0	0	high_skatole
5	67966033	C	G	0	XM_003126560.2		100524622	LOC100524622	196	49	0	0	high_skatole
5	67969367	C	T	0	XM_003126560.2		100524622	LOC100524622	389	49	0	0	high_skatole
5	67972024	C	T	0	XM_003126560.2		100524622	LOC100524622	407	48	0	0	high_skatole
5	67972057	G	T	0	XM_003126560.2		100524622	LOC100524622	401	47	264	49	low_skatole AND high_skatole
5	67981621	A	G	0	XM_003126560.2		100524622	LOC100524622	318	49	0	0	high_skatole
5	67987994	T	C	0	XM_003126560.2		100524622	LOC100524622	287	50	0	0	high_skatole
5	67988477	C	T	0	XM_003126560.2		100524622	LOC100524622	249	49	0	0	high_skatole
5	67988489	A	T	0	XM_003126560.2		100524622	LOC100524622	224	49	0	0	high_skatole
5	85046072	A	G	0	XM_003481733.1		100738422	LOC100738422	520	50	317	49	low_skatole AND high_skatole
5	85046134	G	A	0	XM_003481733.1		100738422	LOC100738422	532	49	352	49	low_skatole AND high_skatole
5	91736131	G	C	0	XM_001925061.1	CRIP3	100154617	LOC100154617	107	47	0	0	high_skatole
5	91736161	C	T	0	XM_001925061.1	CRIP3	100154617	LOC100154617	115	48	0	0	high_skatole
5	91746651	A	G	0	XM_001925061.1	CRIP3	100154617	LOC100154617	184	47	0	0	high_skatole
5	91746654	C	T	0	XM_001925061.1	CRIP3	100154617	LOC100154617	183	47	0	0	high_skatole
5	91749359	C	G	0	XM_001925061.1	CRIP3	100154617	LOC100154617	188	50	0	0	high_skatole
6	11898507	G	C	0	XM_003126856.2;XM_003355743.1		100521452	KARS	141	49	0	0	high_skatole
6	11903140	A	G	rs81214236	XM_003126856.2;XM_003355743.1		100521452	KARS	248	49	124	49	low_skatole AND high_skatole
6	11903194	C	T	rs81214238	XM_003126856.2;XM_003355743.1		100521452	KARS	224	49	0	0	high_skatole
6	11907376	A	T	0	XM_003126856.2;XM_003355743.1		100521452	KARS	260	49	0	0	high_skatole
6	11907863	G	A	0	XM_003126856.2;XM_003355743.1		100521452	KARS	251	49	0	0	high_skatole
6	11907915	G	A	0	XM_003126856.2;XM_003355743.1		100521452	KARS	226	48	0	0	high_skatole
6	11907918	G	C	0	XM_003126856.2;XM_003355743.1		100521452	KARS	232	49	0	0	high_skatole
6	11908169	G	A	0	XM_003126856.2;XM_003355743.1		100521452	KARS	245	49	0	0	high_skatole
6	11908170	T	C	0	XM_003126856.2;XM_003355743.1		100521452	KARS	243	49	0	0	high_skatole
6	11910088	C	T	rs81214246	XM_003126856.2;XM_003355743.1		100521452	KARS	234	50	0	0	high_skatole
6	11911405	A	G	rs81214247	XM_003126856.2;XM_003355743.1		100521452	KARS	290	48	0	0	high_skatole
6	11911429	C	T	rs81214249	XM_003126856.2;XM_003355743.1		100521452	KARS	298	48	0	0	high_skatole
6	11911929	C	T	0	XM_003126856.2;XM_003355743.1		100521452	KARS	301	50	0	0	high_skatole
6	11912333	C	T	rs81214253	XM_003126856.2;XM_003355743.1		100521452	KARS	305	49	0	0	high_skatole
6	11912360	T	C	0	XM_003126856.2;XM_003355743.1		100521452	KARS	322	49	0	0	high_skatole
6	11913057	C	T	rs81214255	XM_003126856.2;XM_003355743.1		100521452	KARS	338	48	0	0	high_skatole
6	11913066	G	A	0	XM_003126856.2;XM_003355743.1		100521452	KARS	343	48	156	49	low_skatole AND high_skatole
6	11913770	C	T	rs81214261	XM_003126856.2;XM_003355743.1		100521452	KARS	355	49	170	49	low_skatole AND high_skatole
6	11913869	G	C	0	XM_003126856.2;XM_003355743.1		100521452	KARS	288	49	0	0	high_skatole
6	11913872	T	C	0	XM_003126856.2;XM_003355743.1		100521452	KARS	280	49	169	49	low_skatole AND high_skatole
6	11914431	A	G	rs81214264	XM_003126856.2;XM_003355743.1		100521452	KARS	268	49	166	49	low_skatole AND high_skatole
6	11914497	G	A	0	XM_003126856.2;XM_003355743.1		100521452	KARS	397	49	295	49	low_skatole AND high_skatole
6	11914501	C	T	0	XM_003126856.2;XM_003355743.1		100521452	KARS	396	49	0	0	high_skatole
6	11914573	C	T	0	XM_003126856.2;XM_003355743.1		100521452	KARS	235	50	163	49	low_skatole AND high_skatole
6	25357672	GCACACACACACACACACACACACACACACACAC	GCACACACACACACACACACACACACACACAC	0	XM_003126946.1		100525048	LOC100525048	170	50	0	0	high_skatole
6	27371307	T	C	0	XM_003481817.1	MCFD2	100737013	LOC100737013	0	0	123	48	low_skatole
6	27371336	C	T	0	XM_003481817.1	MCFD2	100737013	LOC100737013	0	0	146	46	low_skatole
6	27371339	G	A	0	XM_003481817.1	MCFD2	100737013	LOC100737013	225	47	149	47	low_skatole AND high_skatole
6	38934700	T	C	0	XM_003127022.3		100511084	PEPD	114	32	0	0	high_skatole
6	46148740	A	G	0	XM_003127209.3		100523003	LOC100523003	132	48	0	0	high_skatole
6	50119920	C	T	0	NM_001244488.1		100512538	NUCB1	342	50	0	0	high_skatole
6	50128184	A	G	0	NM_001244488.1		100512538	NUCB1	251	49	101	49	low_skatole AND high_skatole
6	58158742	C	T	0	XM_003127502.2	CTPS	100525522	LOC100525522	156	48	0	0	high_skatole
6	58158753	C	T	0	XM_003127502.2	CTPS	100525522	LOC100525522	138	48	0	0	high_skatole
6	63739697	T	C	0	XM_003481948.1		100738870	LOC100738870	368	47	140	48	low_skatole AND high_skatole
6	63742814	G	A	0	XM_003481948.1		100738870	LOC100738870	351	49	106	48	low_skatole AND high_skatole
6	63746674	C	T	rs80962342	XM_003481948.1		100738870	LOC100738870	316	49	117	49	low_skatole AND high_skatole
6	63746779	T	C	0	XM_003481948.1		100738870	LOC100738870	0	0	167	50	low_skatole
6	63748257	C	T	0	XM_003481948.1		100738870	LOC100738870	0	0	137	50	low_skatole
6	63748275	A	G	rs81217714	XM_003481948.1		100738870	LOC100738870	366	49	109	50	low_skatole AND high_skatole
6	63748320	T	C	0	XM_003481948.1		100738870	LOC100738870	165	48	0	0	high_skatole
6	65926547	C	T	0	XM_003127577.2		100525583	LOC100525583	112	48	0	0	high_skatole
6	65926580	T	C	0	XM_003127577.2		100525583	LOC100525583	110	46	0	0	high_skatole
6	65926607	C	T	0	XM_003127577.2		100525583	LOC100525583	111	47	0	0	high_skatole
6	75419371	T	C	0	XM_003356202.1		100621392	GALE	265	48	0	0	high_skatole
6	75419446	C	T	0	XM_003356202.1		100621392	GALE	295	49	0	0	high_skatole
6	75420230	G	A	0	XM_003356202.1		100621392	GALE	292	49	0	0	high_skatole
6	90304285	G	A	0	XM_003356342.2	WDR18	100622916	LOC100622916	173	48	0	0	high_skatole
6	90304417	T	G	0	XM_003356342.2	WDR18	100622916	LOC100622916	139	48	0	0	high_skatole
6	90305912	A	G	0	XM_003356342.2	WDR18	100622916	LOC100622916	156	48	0	0	high_skatole
6	90306237	A	G	0	XM_003356342.2	WDR18	100622916	LOC100622916	146	48	0	0	high_skatole
6	90315646	G	A	0	XM_003356342.2	WDR18	100622916	LOC100622916	132	46	0	0	high_skatole
6	90318567	G	T	0	XM_003356342.2	WDR18	100622916	LOC100622916	122	46	0	0	high_skatole
6	137171304	G	T	0	XM_003127945.2;XM_003127946.1		397566	PGM1	134	50	0	0	high_skatole
6	137171323	T	C	0	XM_003127945.2;XM_003127946.1		397566	PGM1	204	50	0	0	high_skatole
6	137171408	T	C	0	XM_003127945.2;XM_003127946.1		397566	PGM1	435	50	254	49	low_skatole AND high_skatole
6	137171452	A	G	0	XM_003127945.2;XM_003127946.1		397566	PGM1	403	50	0	0	high_skatole
6	137171481	C	A	0	XM_003127945.2;XM_003127946.1		397566	PGM1	0	0	200	49	low_skatole
6	137171535	T	C	0	XM_003127945.2;XM_003127946.1		397566	PGM1	389	50	175	49	low_skatole AND high_skatole
6	137171741	A	C	0	XM_003127945.2;XM_003127946.1		397566	PGM1	383	50	145	50	low_skatole AND high_skatole
6	137171813	C	T	0	XM_003127945.2;XM_003127946.1		397566	PGM1	383	49	0	0	high_skatole
6	137171857	C	T	0	XM_003127945.2;XM_003127946.1		397566	PGM1	380	49	123	50	low_skatole AND high_skatole
6	137174682	A	G	0	XM_003127945.2;XM_003127946.1		397566	PGM1	332	47	0	0	high_skatole
6	137174727	C	T	0	XM_003127945.2;XM_003127946.1		397566	PGM1	294	45	0	0	high_skatole
6	137174784	C	A	0	XM_003127945.2;XM_003127946.1		397566	PGM1	327	47	0	0	high_skatole
6	137195153	A	G	0	XM_003127945.2;XM_003127946.1		397566	PGM1	256	49	0	0	high_skatole
6	147870177	T	G	0	XM_003127991.3		100517534	LOC100517534	250	50	0	0	high_skatole
6	147870526	G	A	0	XM_003127991.3		100517534	LOC100517534	205	49	0	0	high_skatole
6	152197351	A	C	0	XM_003128016.3	SERPINA12	100523742	LOC100523742	251	49	0	0	high_skatole
6	152198727	T	C	0	XM_003128016.3	SERPINA12	100523742	LOC100523742	210	48	0	0	high_skatole
6	152206224	A	G	0	XM_003128016.3	SERPINA12	100523742	LOC100523742	279	48	0	0	high_skatole
6	152206341	G	C	0	XM_003128016.3	SERPINA12	100523742	LOC100523742	308	46	188	49	low_skatole AND high_skatole
6	152206385	A	T	0	XM_003128016.3	SERPINA12	100523742	LOC100523742	184	45	172	49	low_skatole AND high_skatole
6	152206727	CTT	CT	0	XM_003128016.3	SERPINA12	100523742	LOC100523742	132	48	0	0	high_skatole
6	152206818	C	T	0	XM_003128016.3	SERPINA12	100523742	LOC100523742	0	0	253	49	low_skatole
6	153255729	C	T	rs81215265	XM_003128039.1;XM_003128041.1;XM_003128040.1;XM_003128038.1;XM_003128042.1		100512476	PRDX1	451	48	236	48	low_skatole AND high_skatole
6	153257567	AT	ATT	0	XM_003128039.1;XM_003128041.1;XM_003128040.1;XM_003128038.1;XM_003128042.1		100512476	PRDX1	446	49	235	49	low_skatole AND high_skatole
6	153257939	C	T	rs81215269	XM_003128039.1;XM_003128041.1;XM_003128040.1;XM_003128038.1;XM_003128042.1		100512476	PRDX1	0	0	242	45	low_skatole
6	153257940	C	G	rs81215270	XM_003128039.1;XM_003128041.1;XM_003128040.1;XM_003128038.1;XM_003128042.1		100512476	PRDX1	448	48	242	45	low_skatole AND high_skatole
6	153265783	G	A	0	XM_003128039.1;XM_003128041.1;XM_003128040.1;XM_003128038.1;XM_003128042.1		100512476	PRDX1	513	48	365	46	low_skatole AND high_skatole
6	153265829	G	T	rs196949554	XM_003128039.1;XM_003128041.1;XM_003128040.1;XM_003128038.1;XM_003128042.1		100512476	PRDX1	475	48	338	46	low_skatole AND high_skatole
6	153265881	A	G	0	XM_003128039.1;XM_003128041.1;XM_003128040.1;XM_003128038.1;XM_003128042.1		100512476	PRDX1	307	49	187	47	low_skatole AND high_skatole
6	153265900	GGGTTTCACTT	G	0	XM_003128039.1;XM_003128041.1;XM_003128040.1;XM_003128038.1;XM_003128042.1		100512476	PRDX1	0	0	126	47	low_skatole
6	153265905	T	C	0	XM_003128039.1;XM_003128041.1;XM_003128040.1;XM_003128038.1;XM_003128042.1		100512476	PRDX1	201	49	0	0	high_skatole
6	153912274	C	T	0	XM_003128049.2	UROD	100514239	LOC100514239	160	49	0	0	high_skatole
6	153913158	T	C	0	XM_003128049.2	UROD	100514239	LOC100514239	167	48	0	0	high_skatole
6	153913607	G	A	0	XM_003128049.2	UROD	100514239	LOC100514239	130	50	0	0	high_skatole
6	155359585	C	T	0	XM_003128065.1		100517766	LOC100517766	219	48	145	49	low_skatole AND high_skatole
7	1825765	T	C	0	XM_003482120.1		100739771	LOC100739771	197	49	0	0	high_skatole
7	1825782	T	C	0	XM_003482120.1		100739771	LOC100739771	237	49	0	0	high_skatole
7	26841460	G	A	0	NM_001123140.1		100144465	MRPS18B	188	40	0	0	high_skatole
7	37263243	A	G	0	XM_001929558.1		100152215	CDKN1A	112	47	0	0	high_skatole
7	37426438	C	A	0	XM_003128368.2		100524445	LOC100524445	104	49	0	0	high_skatole
7	37427047	A	C	0	XM_003128368.2		100524445	LOC100524445	135	49	0	0	high_skatole
7	37427122	G	A	0	XM_003128368.2		100524445	LOC100524445	135	48	0	0	high_skatole
7	37427142	A	G	0	XM_003128368.2		100524445	LOC100524445	132	49	0	0	high_skatole
7	37427238	T	C	0	XM_003128368.2		100524445	LOC100524445	109	49	0	0	high_skatole
7	43389880	A	C	rs80946507	NM_001123192.1		100141406	RPL7L1	166	45	0	0	high_skatole
7	43389886	G	A	0	NM_001123192.1		100141406	RPL7L1	175	45	0	0	high_skatole
7	43394230	C	T	rs80831622	NM_001123192.1		100141406	RPL7L1	224	48	0	0	high_skatole
7	43395437	C	G	0	NM_001123192.1		100141406	RPL7L1	237	49	0	0	high_skatole
7	43395573	T	C	0	NM_001123192.1		100141406	RPL7L1	267	47	155	48	low_skatole AND high_skatole
7	43486846	G	A	0	NM_001110419.1		397444	GNMT	463	49	182	48	low_skatole AND high_skatole
7	43486876	A	G	0	NM_001110419.1		397444	GNMT	516	47	263	47	low_skatole AND high_skatole
7	43486921	A	G	0	NM_001110419.1		397444	GNMT	558	46	362	47	low_skatole AND high_skatole
7	43488849	A	C	0	NM_001110419.1		397444	GNMT	604	49	507	49	low_skatole AND high_skatole
7	43489263	A	G	0	NM_001110419.1		397444	GNMT	608	48	508	49	low_skatole AND high_skatole
7	43489429	G	A	0	NM_001110419.1		397444	GNMT	589	47	471	48	low_skatole AND high_skatole
7	43489476	G	A	0	NM_001110419.1		397444	GNMT	555	46	377	47	low_skatole AND high_skatole
7	43833000	G	A	0	NM_001044617.1		733693	SLC22A7	182	48	0	0	high_skatole
7	43833898	G	A	0	NM_001044617.1		733693	SLC22A7	197	49	0	0	high_skatole
7	48164570	T	A	0	NM_001113013.1		396593	PLA2G7	192	47	0	0	high_skatole
7	48164591	T	G	0	NM_001113013.1		396593	PLA2G7	198	47	0	0	high_skatole
7	54563945	C	T	0	XM_003356648.1	FAH	100623036	LOC100623036	0	0	138	48	low_skatole
7	54564644	G	T	0	XM_003356648.1	FAH	100623036	LOC100623036	382	49	167	48	low_skatole AND high_skatole
7	54579630	C	T	0	XM_003356648.1	FAH	100623036	LOC100623036	441	47	211	47	low_skatole AND high_skatole
7	54581678	G	A	0	XM_003356648.1	FAH	100623036	LOC100623036	433	46	221	46	low_skatole AND high_skatole
7	54581683	G	A	0	XM_003356648.1	FAH	100623036	LOC100623036	431	47	0	0	high_skatole
7	54582545	G	A	0	XM_003356648.1	FAH	100623036	LOC100623036	470	48	270	48	low_skatole AND high_skatole
7	54582575	A	T	rs80837741	XM_003356648.1	FAH	100623036	LOC100623036	466	48	0	0	high_skatole
7	54585108	C	T	0	XM_003356648.1	FAH	100623036	LOC100623036	430	48	220	44	low_skatole AND high_skatole
7	54585144	C	T	0	XM_003356648.1	FAH	100623036	LOC100623036	450	48	274	45	low_skatole AND high_skatole
7	54590695	G	T	0	XM_003356648.1	FAH	100623036	LOC100623036	497	49	0	0	high_skatole
7	54596139	T	C	0	XM_003356648.1	FAH	100623036	LOC100623036	0	0	464	50	low_skatole
7	54596190	G	T	0	XM_003356648.1	FAH	100623036	LOC100623036	511	49	474	49	low_skatole AND high_skatole
7	54596259	G	A	0	XM_003356648.1	FAH	100623036	LOC100623036	338	48	320	49	low_skatole AND high_skatole
7	54596291	A	G	0	XM_003356648.1	FAH	100623036	LOC100623036	0	0	182	49	low_skatole
7	54596310	G	A	0	XM_003356648.1	FAH	100623036	LOC100623036	119	48	113	48	low_skatole AND high_skatole
7	63332410	TA	TAA	0	XM_003482240.1;XM_003482239.1		100156967	LOC100156967	0	0	104	50	low_skatole
7	80515824	T	C	0	NM_214019.1		397082	DHRS4	0	0	162	49	low_skatole
7	102941889	G	T	rs55619011	XM_003128658.1;XM_003128657.1;XM_001929074.2	PTGR2	100156930	LOC100156930	360	47	167	48	low_skatole AND high_skatole
7	102941936	T	C	0	XM_003128658.1;XM_003128657.1;XM_001929074.2	PTGR2	100156930	LOC100156930	0	0	134	47	low_skatole
7	102941942	T	C	0	XM_003128658.1;XM_003128657.1;XM_001929074.2	PTGR2	100156930	LOC100156930	0	0	124	47	low_skatole
7	102943214	T	C	0	XM_003128658.1;XM_003128657.1;XM_001929074.2	PTGR2	100156930	LOC100156930	0	0	282	49	low_skatole
7	102949897	TA	TAA	0	XM_003128658.1;XM_003128657.1;XM_001929074.2	PTGR2	100156930	LOC100156930	0	0	334	49	low_skatole
7	102949951	G	T	rs80859223	XM_003128658.1;XM_003128657.1;XM_001929074.2	PTGR2	100156930	LOC100156930	0	0	327	49	low_skatole
7	102950048	T	C	0	XM_003128658.1;XM_003128657.1;XM_001929074.2	PTGR2	100156930	LOC100156930	0	0	443	49	low_skatole
7	102950069	AAA	AAACTAA	0	XM_003128658.1;XM_003128657.1;XM_001929074.2	PTGR2	100156930	LOC100156930	0	0	423	49	low_skatole
8	3118494	T	C	0	XM_003356844.1	MORF4	100621287	LOC100621287	416	50	0	0	high_skatole
8	3118494	TC	TCC	0	XM_003356844.1	MORF4	100621287	LOC100621287	0	0	118	50	low_skatole
8	3118581	G	A	0	XM_003356844.1	MORF4	100621287	LOC100621287	416	47	158	47	low_skatole AND high_skatole
8	3118628	A	T	rs55618970	XM_003356844.1	MORF4	100621287	LOC100621287	0	0	171	47	low_skatole
8	3118784	C	T	rs55618971	XM_003356844.1	MORF4	100621287	LOC100621287	437	45	180	46	low_skatole AND high_skatole
8	3118827	A	T	rs55618972	XM_003356844.1	MORF4	100621287	LOC100621287	420	46	187	46	low_skatole AND high_skatole
8	3118871	G	A	0	XM_003356844.1	MORF4	100621287	LOC100621287	0	0	223	49	low_skatole
8	3119149	C	T	rs55618968	XM_003356844.1	MORF4	100621287	LOC100621287	444	48	217	49	low_skatole AND high_skatole
8	3119286	A	G	0	XM_003356844.1	MORF4	100621287	LOC100621287	469	49	317	50	low_skatole AND high_skatole
8	12403657	A	G	0	XM_003482350.1		100739772	LOC100739772	0	0	130	48	low_skatole
8	40885091	T	C	0	XM_003482380.1	OCIAD2	100738638	LOC100738638	261	48	113	48	low_skatole AND high_skatole
8	121675034	C	G	0	XM_003129258.1	OSTC	100517665	LOC100517665	145	49	0	0	high_skatole
8	121675139	T	C	0	XM_003129258.1	OSTC	100517665	LOC100517665	199	49	129	48	low_skatole AND high_skatole
9	44432121	A	T	rs55618913	XM_003357294.1		100519789	CRYAB	406	49	165	49	low_skatole AND high_skatole
9	44432191	T	C	0	XM_003357294.1		100519789	CRYAB	357	49	118	49	low_skatole AND high_skatole
9	44434535	T	A	0	XM_003129868.2		100520143	LOC100520143	134	47	122	47	low_skatole AND high_skatole
9	67435267	G	A	0	XM_003482652.1		100628005	LOC100628005	251	48	0	0	high_skatole
9	67435294	A	G	rs81212178	XM_003482652.1		100628005	LOC100628005	263	48	0	0	high_skatole
9	146494183	A	C	0	XM_003357604.1		100624161	LOC100624161	0	0	138	48	low_skatole
9	146494231	A	T	0	XM_003357604.1		100624161	LOC100624161	0	0	182	48	low_skatole
9	146494262	G	T	rs81418687	XM_003357604.1		100624161	LOC100624161	0	0	260	48	low_skatole
9	146494391	T	G	0	XM_003357604.1		100624161	LOC100624161	0	0	228	49	low_skatole
11	20026042	GAAAAAAAAAAAA	GAAAAAAAAAA	0	XM_003357844.2;XM_003482888.1	NUDT15	100621855	LOC100621855	111	50	0	0	high_skatole
11	20030234	A	G	0	XM_003357844.2;XM_003482888.1	NUDT15	100621855	LOC100621855	140	48	0	0	high_skatole
11	20030396	T	C	0	XM_003357844.2;XM_003482888.1	NUDT15	100621855	LOC100621855	115	50	0	0	high_skatole
12	1048782	C	T	0	XM_003482938.1	FASN	100739739	LOC100739739	0	0	209	47	low_skatole
12	1163230	T	TGGGCTCTCGCT	0	XM_003357928.1		397653	ACTB	100	50	0	0	high_skatole
12	1163704	G	A	0	XM_003357928.1		397653	ACTB	449	49	0	0	high_skatole
12	1163716	G	C	0	XM_003357928.1		397653	ACTB	468	49	0	0	high_skatole
12	1163923	C	T	0	XM_003357928.1		397653	ACTB	562	49	0	0	high_skatole
12	1164781	T	C	0	XM_003357928.1		397653	ACTB	591	47	433	47	low_skatole AND high_skatole
12	1165434	TGTATCTGGTATC	TGTATC	0	XM_003357928.1		397653	ACTB	602	50	0	0	high_skatole
12	1165572	G	C	0	XM_003357928.1		397653	ACTB	603	50	0	0	high_skatole
12	1165992	ACGCG	ACGCGCG	0	XM_003357928.1		397653	ACTB	284	49	0	0	high_skatole
12	1166023	G	GCAAAAAAAAAAAAAAAA	0	XM_003357928.1		397653	ACTB	101	50	0	0	high_skatole
12	2298517	G	A	0	XM_003131141.3	GAA	100526132	LOC100526132	220	49	0	0	high_skatole
12	2388039	AGGAG	AGGAGACGGAG	0	XM_003131141.3	GAA	100526132	LOC100526132	135	49	0	0	high_skatole
12	2388058	G	A	0	XM_003131141.3	GAA	100526132	LOC100526132	121	47	0	0	high_skatole
12	2388062	G	A	0	XM_003131141.3	GAA	100526132	LOC100526132	119	47	0	0	high_skatole
12	2388543	C	T	0	XM_003131141.3	GAA	100526132	LOC100526132	129	50	0	0	high_skatole
12	5357348	G	A	0	XM_003482948.1		100739290	LOC100739290	118	49	0	0	high_skatole
12	5357410	T	C	0	XM_003482948.1		100739290	LOC100739290	109	49	0	0	high_skatole
12	5357451	C	T	0	XM_003482948.1		100739290	LOC100739290	107	49	0	0	high_skatole
12	5357565	G	A	0	XM_003482948.1		100739290	LOC100739290	161	48	0	0	high_skatole
12	5357598	G	A	0	XM_003482948.1		100739290	LOC100739290	203	49	0	0	high_skatole
12	5407136	AA	AACTTTGTGCAGCGAGA	0	XM_003357966.1		396771	ACO	415	49	0	0	high_skatole
12	15295333	A	G	0	XM_003131295.1	TACO1	100514364	LOC100514364	123	47	0	0	high_skatole
12	15299116	G	A	0	XM_003131295.1	TACO1	100514364	LOC100514364	114	49	0	0	high_skatole
12	24050251	C	T	0	XM_003131543.3	CDK5	100521291	LOC100521291	112	50	0	0	high_skatole
12	24050285	G	A	0	XM_003131543.3	CDK5	100521291	LOC100521291	127	50	0	0	high_skatole
12	43758652	G	T	0	XM_003131728.2		100520269	LOC100520269	0	0	320	49	low_skatole
12	43758772	A	G	0	XM_003131728.2		100520269	LOC100520269	0	0	185	50	low_skatole
12	43758774	G	A	0	XM_003131728.2		100520269	LOC100520269	0	0	188	50	low_skatole
12	43758879	AC	ACC	0	XM_003131728.2		100520269	LOC100520269	0	0	126	50	low_skatole
12	43758886	A	G	0	XM_003131728.2		100520269	LOC100520269	0	0	123	50	low_skatole
12	43761467	C	T	0	XM_003131728.2		100520269	LOC100520269	262	48	0	0	high_skatole
12	43767008	G	A	0	XM_003131728.2		100520269	LOC100520269	229	47	0	0	high_skatole
12	46537688	C	T	0	XM_003483067.1		100737417	TNFAIP1	103	47	0	0	high_skatole
12	51614480	G	A	0	XM_003131848.1;XM_003358202.1	TAX1BP3	100515576	LOC100515576	131	47	0	0	high_skatole
12	51614658	G	A	0	XM_003131848.1;XM_003358202.1	TAX1BP3	100515576	LOC100515576	137	45	0	0	high_skatole
12	54042323	G	A	0	XM_003131905.2		397390	OMC	129	50	0	0	high_skatole
12	54317095	G	A	0	NM_001144926.2		497065	PSMB6	153	50	0	0	high_skatole
12	54317130	T	C	0	NM_001144926.2		497065	PSMB6	281	50	206	49	low_skatole AND high_skatole
12	54318953	T	G	0	NM_001144926.2		497065	PSMB6	182	48	0	0	high_skatole
13	3583461	A	C	0	NM_001243616.1		100156362	DPH3	105	47	0	0	high_skatole
13	3583490	C	T	0	NM_001243616.1		100156362	DPH3	134	47	0	0	high_skatole
13	3583545	C	T	0	NM_001243616.1		100156362	DPH3	192	47	102	46	low_skatole AND high_skatole
13	3583558	C	T	0	NM_001243616.1		100156362	DPH3	191	46	0	0	high_skatole
13	3583691	T	A	0	NM_001243616.1		100156362	DPH3	176	48	0	0	high_skatole
13	3583721	C	T	0	NM_001243616.1		100156362	DPH3	200	48	0	0	high_skatole
13	3583749	A	G	0	NM_001243616.1		100156362	DPH3	205	47	101	48	low_skatole AND high_skatole
13	3583781	C	T	0	NM_001243616.1		100156362	DPH3	217	48	0	0	high_skatole
13	3583882	A	C	0	NM_001243616.1		100156362	DPH3	246	50	0	0	high_skatole
13	3583964	A	C	0	NM_001243616.1		100156362	DPH3	230	47	0	0	high_skatole
13	3583967	C	T	0	NM_001243616.1		100156362	DPH3	230	47	0	0	high_skatole
13	3584177	T	A	0	NM_001243616.1		100156362	DPH3	144	49	0	0	high_skatole
13	3584300	G	A	0	NM_001243616.1		100156362	DPH3	191	49	0	0	high_skatole
13	33563223	C	A	0	XM_003358419.1		100154579	C3orf75	102	48	0	0	high_skatole
13	36895404	C	A	0	XM_003483189.1		100505460	MANF	234	50	162	50	low_skatole AND high_skatole
13	36895572	C	G	0	XM_003483189.1		100505460	MANF	276	49	145	48	low_skatole AND high_skatole
13	49976969	A	G	0	XM_003132296.3		100519870	PSMD6	142	47	0	0	high_skatole
13	73233058	A	G	rs196956369	XM_003132358.1	JAGN1	100521991	LOC100521991	305	50	120	49	low_skatole AND high_skatole
13	73233143	CAGCTGTGAAACAAA	CA	0	XM_003132358.1	JAGN1	100521991	LOC100521991	0	0	134	50	low_skatole
13	73233329	T	A	0	XM_003132358.1	JAGN1	100521991	LOC100521991	250	50	203	50	low_skatole AND high_skatole
13	73548157	A	G	0	XM_003483218.1	SEC13	100739864	LOC100739864	259	50	0	0	high_skatole
13	73562335	G	A	0	XM_003483218.1	SEC13	100739864	LOC100739864	210	49	0	0	high_skatole
13	79727769	A	G	0	XM_003483237.1		100739335	LOC100739335	254	50	112	49	low_skatole AND high_skatole
13	79737479	C	T	0	XM_003483237.1		100739335	LOC100739335	166	49	0	0	high_skatole
13	79737516	G	A	0	XM_003483237.1		100739335	LOC100739335	140	49	0	0	high_skatole
14	42952441	G	A	0	XM_003483435.1	COQ5	100157055	LOC100157055	104	47	0	0	high_skatole
14	42952626	A	G	0	XM_003483435.1	COQ5	100157055	LOC100157055	120	47	0	0	high_skatole
14	42956704	G	C	0	XM_003483435.1	COQ5	100157055	LOC100157055	186	47	101	48	low_skatole AND high_skatole
14	50478245	T	A	0	XM_001929262.4	MTFP1	100157687	LOC100157687	120	48	0	0	high_skatole
14	50478689	C	T	0	XM_001929262.4	MTFP1	100157687	LOC100157687	121	49	0	0	high_skatole
14	82624759	C	A	0	XM_001928193.4;XM_003483502.1		100152996	SEC24C	100	49	0	0	high_skatole
14	131109160	TAAAAAAAAA	TAAAAAAAAAA	0	XM_003133180.3;XM_003483555.1		100152688	XPNPEP1	143	50	0	0	high_skatole
14	131109271	C	G	0	XM_003133180.3;XM_003483555.1		100152688	XPNPEP1	133	49	0	0	high_skatole
14	131109445	A	G	0	XM_003133180.3;XM_003483555.1		100152688	XPNPEP1	160	48	0	0	high_skatole
14	131113925	G	A	0	XM_003133180.3;XM_003483555.1		100152688	XPNPEP1	123	48	0	0	high_skatole
14	131120227	G	A	0	XM_003133180.3;XM_003483555.1		100152688	XPNPEP1	107	49	0	0	high_skatole
14	133739004	C	T	0	XM_001927912.2		100152297	TECTB	211	43	0	0	high_skatole
14	133740424	C	T	0	XM_001927912.2		100152297	TECTB	215	41	0	0	high_skatole
14	133751226	T	A	0	XM_001927912.2		100152297	TECTB	292	26	173	29	low_skatole AND high_skatole
14	133751272	TCC	TC	0	XM_001927912.2		100152297	TECTB	436	49	295	49	low_skatole AND high_skatole
15	122861718	T	G	0	XM_003483721.1;XM_003483719.1;XM_003483720.1		100170146	IDH1	225	49	124	48	low_skatole AND high_skatole
15	122861896	C	T	0	XM_003483721.1;XM_003483719.1;XM_003483720.1		100170146	IDH1	430	48	235	48	low_skatole AND high_skatole
15	122861903	CGGG	CGG	0	XM_003483721.1;XM_003483719.1;XM_003483720.1		100170146	IDH1	424	48	233	48	low_skatole AND high_skatole
15	122861968	C	T	0	XM_003483721.1;XM_003483719.1;XM_003483720.1		100170146	IDH1	441	49	223	49	low_skatole AND high_skatole
15	122862291	T	C	0	XM_003483721.1;XM_003483719.1;XM_003483720.1		100170146	IDH1	374	49	177	49	low_skatole AND high_skatole
15	122862295	GAAAATAAAAT	GAAAATAAAATAAAAT	0	XM_003483721.1;XM_003483719.1;XM_003483720.1		100170146	IDH1	375	49	181	49	low_skatole AND high_skatole
15	122862513	C	T	0	XM_003483721.1;XM_003483719.1;XM_003483720.1		100170146	IDH1	406	49	133	48	low_skatole AND high_skatole
15	122862530	C	T	0	XM_003483721.1;XM_003483719.1;XM_003483720.1		100170146	IDH1	397	48	118	48	low_skatole AND high_skatole
15	122876927	G	A	0	XM_003483721.1;XM_003483719.1;XM_003483720.1		100170146	IDH1	292	49	0	0	high_skatole
15	137967693	A	G	rs81211172	XM_003133679.3		100524650	LOC100524650	127	49	0	0	high_skatole
15	137979323	G	A	0	XM_003133679.3		100524650	LOC100524650	142	50	0	0	high_skatole
15	157617314	T	C	0	XM_003133834.2		100517616	LOC100517616	125	48	0	0	high_skatole
15	157617534	C	T	0	XM_003133834.2		100517616	LOC100517616	139	46	0	0	high_skatole
15	157617616	A	G	0	XM_003133834.2		100517616	LOC100517616	201	48	0	0	high_skatole
15	157621921	A	G	0	XM_003133834.2		100517616	LOC100517616	191	43	0	0	high_skatole
15	157621933	A	G	0	XM_003133834.2		100517616	LOC100517616	194	42	0	0	high_skatole
15	157621986	C	T	0	XM_003133834.2		100517616	LOC100517616	208	44	0	0	high_skatole
15	157624384	G	A	0	XM_003133834.2		100517616	LOC100517616	297	44	0	0	high_skatole
15	157625354	T	C	0	XM_003133834.2		100517616	LOC100517616	158	45	0	0	high_skatole
15	157625392	T	C	0	XM_003133834.2		100517616	LOC100517616	185	44	0	0	high_skatole
15	157626216	G	A	0	XM_003133834.2		100517616	LOC100517616	351	41	0	0	high_skatole
15	157626237	C	T	0	XM_003133834.2		100517616	LOC100517616	369	43	0	0	high_skatole
16	33954843	C	G	rs81216839	XM_003133935.1		100511788	LOC100511788	107	50	0	0	high_skatole
17	13109675	C	G	0	XM_003134232.2		100526021	LOC100526021	121	50	0	0	high_skatole
17	13129640	A	G	0	XM_003134232.2		100526021	LOC100526021	290	47	119	47	low_skatole AND high_skatole
17	31800979	C	T	0	XM_003134287.3		100512320	LOC100512320	176	49	0	0	high_skatole
17	31801702	T	A	0	XM_003134287.3		100512320	LOC100512320	173	49	0	0	high_skatole
17	31806249	C	T	0	XM_003134287.3		100512320	LOC100512320	212	49	0	0	high_skatole
17	31807010	CTATAATA	CTATAATATAATA	0	XM_003134287.3		100512320	LOC100512320	212	50	116	50	low_skatole AND high_skatole
17	31807099	C	T	0	XM_003134287.3		100512320	LOC100512320	235	48	166	49	low_skatole AND high_skatole
17	31807104	G	A	0	XM_003134287.3		100512320	LOC100512320	233	48	169	49	low_skatole AND high_skatole
17	37464407	A	G	0	XM_003134336.1		100512637	LOC100512637	140	49	0	0	high_skatole
17	37466400	G	A	0	XM_003134336.1		100512637	LOC100512637	152	50	0	0	high_skatole
17	37466457	A	G	0	XM_003134336.1		100512637	LOC100512637	102	48	0	0	high_skatole
17	44907666	G	A	0	XM_001926938.4	C20ORF4	100152525	LOC100152525	127	49	0	0	high_skatole
17	44907733	A	C	0	XM_001926938.4	C20ORF4	100152525	LOC100152525	117	49	0	0	high_skatole
17	44907761	G	A	0	XM_001926938.4	C20ORF4	100152525	LOC100152525	130	50	0	0	high_skatole
17	44907801	A	G	0	XM_001926938.4	C20ORF4	100152525	LOC100152525	137	50	0	0	high_skatole
17	44907863	A	G	0	XM_001926938.4	C20ORF4	100152525	LOC100152525	132	50	0	0	high_skatole
17	45782027	G	A	0	XM_003359985.2		100513892	LOC100513892	116	48	0	0	high_skatole
17	51649343	G	A	0	XM_003134450.3		100157757	LOC100157757	119	49	0	0	high_skatole
17	51649560	C	T	0	XM_003134450.3		100157757	LOC100157757	108	50	0	0	high_skatole
17	66511969	ACCCCC	ACCCC	0	NM_001123104.1		100141405	CTSZ	0	0	227	50	low_skatole
18	53538831	T	C	0	XM_003134862.1		100524778	LOC100524778	236	49	0	0	high_skatole
18	53541435	G	A	0	XM_003134862.1		100524778	LOC100524778	0	0	215	49	low_skatole
18	53541504	C	G	0	XM_003134862.1		100524778	LOC100524778	266	49	147	49	low_skatole AND high_skatole
18	53541513	G	A	0	XM_003134862.1		100524778	LOC100524778	237	49	125	49	low_skatole AND high_skatole
