# Supplementary material for: Identification of the Novel Candidate Genes and Variants in Boar Liver Tissues with Divergent Skatole Levels Using RNA Deep Sequencing
Source: PLoS One. 2013 Aug 26;8(8):e72298. doi: 10.1371/journal.pone.0072298 (PMC3753299; doi:10.1371/journal.pone.0072298)
Supplement: Table S4 — Sample read counts for polymorphisms in liver from boars with high and low skatole in backfat. (XLS) [file pone.0072298.s004.xls]

## Sheet: Sheet1
Chr	Pos	Ref	Alt	RsId	Mrna_Id	Gene Id	Gene name	high skatole sample B3	high skatole sample B4	high skatole sample B8	low skatole sample B1	low skatole sample B2	low skatole sample B9
1	3691558	G	C	0	XM_003121089.1	100513634	BRP44L	121	65	138	78	67	16
1	3691600	C	T	rs55618867	XM_003121089.1	100513634	BRP44L	110	73	124	82	83	17
1	3692078	A	G	0	XM_003121089.1	100513634	BRP44L	192	124	199	134	141	31
1	3692305	T	C	0	XM_003121089.1	100513634	BRP44L	NIL	NIL	NIL	155	147	38
1	3692310	G	A	0	XM_003121089.1	100513634	BRP44L	193	145	200	159	151	39
1	3692383	A	G	rs81350031	XM_003121089.1	100513634	BRP44L	NIL	NIL	NIL	140	146	44
1	93275813	G	A	0	XM_001924419.2	100156015	LOC100156015	23	13	66	NIL	NIL	NIL
1	93279053	T	C	0	XM_001924419.2	100156015	LOC100156015	21	11	86	NIL	NIL	NIL
1	165539177	G	A	0	NM_001243707.1	100158127	CNDP2	23	9	111	NIL	NIL	NIL
1	165539206	A	G	rs81216666	NM_001243707.1	100158127	CNDP2	20	12	109	NIL	NIL	NIL
1	165547082	C	T	0	NM_001243707.1	100158127	CNDP2	61	43	162	NIL	NIL	NIL
1	202681574	ATCT	ATCTTCT	0	NM_001243376.1	100152942	GNPNAT1	35	20	106	NIL	NIL	NIL
1	202681690	A	G	0	NM_001243376.1	100152942	GNPNAT1	31	16	115	NIL	NIL	NIL
1	202684404	G	A	0	NM_001243376.1	100152942	GNPNAT1	36	22	108	NIL	NIL	NIL
1	263613893	T	G	0	XM_003353565.2	100516776	LOC100516776	42	33	53	37	45	15
1	263613928	TCCC	TCC	0	XM_003353565.2	100516776	LOC100516776	58	43	72	54	64	28
1	263613962	A	C	0	XM_003353565.2	100516776	LOC100516776	59	42	71	53	64	27
1	292669754	C	T	0	XM_003480595.1	100737979	LOC100737979	NIL	NIL	NIL	36	66	18
1	299726599	G	A	0	NM_001244404.1	100153256	PPP6C	32	17	99	NIL	NIL	NIL
1	299755462	G	A	0	XM_001927795.4	407060	HSPA5	171	135	204	NIL	NIL	NIL
1	299756546	A	G	0	XM_001927795.4	407060	HSPA5	135	97	200	NIL	NIL	NIL
1	299756555	G	A	0	XM_001927795.4	407060	HSPA5	130	95	200	NIL	NIL	NIL
1	304460787	C	T	rs81212139	XM_003353686.1	414411	ASS1	193	177	207	114	133	54
1	304465878	A	C	rs81212141	XM_003353686.1	414411	ASS1	199	194	208	143	142	67
1	304477489	A	G	0	XM_003353686.1	414411	ASS1	202	192	206	152	150	82
1	304503924	G	GCATGAATGTTCAGGGA,GCAAA	0	XM_003353686.1	414411	ASS1	4	1	1	NIL	NIL	NIL
1	314136085	A	G	0	XM_003122352.2	100516352	LOC100516352	11	15	85	NIL	NIL	NIL
2	611111	G	A	0	XM_003122404.2	100515296	LOC100515296	34	12	152	NIL	NIL	NIL
2	612590	T	C	0	XM_003122404.2	100515296	LOC100515296	41	23	141	NIL	NIL	NIL
2	5174965	G	A	0	XM_003122500.3	100521064	LOC100521064	125	75	182	65	52	12
2	5177369	T	C	0	XM_003122500.3	100521064	LOC100521064	139	101	194	113	102	35
2	6290116	T	C	0	XM_003353781.1;XM_003122549.2	100515705	LOC100515705	20	19	82	NIL	NIL	NIL
2	6290130	G	A	0	XM_003353781.1;XM_003122549.2	100515705	LOC100515705	26	21	96	NIL	NIL	NIL
2	6290278	C	G	0	XM_003353781.1;XM_003122549.2	100515705	LOC100515705	28	21	104	NIL	NIL	NIL
2	6295073	C	T	0	XM_003353781.1;XM_003122549.2	100515705	LOC100515705	26	20	105	NIL	NIL	NIL
2	6978835	C	A	0	XM_003353794.1	100623923	LOC100623923	44	42	112	NIL	NIL	NIL
2	6978918	C	T	0	XM_003353794.1	100623923	LOC100623923	45	37	117	NIL	NIL	NIL
2	6979563	C	T	0	XM_003353794.1	100623923	LOC100623923	31	23	92	NIL	NIL	NIL
2	11088926	C	T	0	XM_003122683.1	100514446	LOC100514446	37	14	79	NIL	NIL	NIL
2	16565323	G	A	0	XM_003353872.1;XM_003122812.2	100513002	ACP2	35	36	104	NIL	NIL	NIL
2	16565924	A	G	0	XM_003353872.1;XM_003122812.2	100513002	ACP2	NIL	NIL	NIL	55	89	12
2	60557280	G	A	0	XM_003123476.1	100512765	C2H19orf42	NIL	NIL	NIL	61	97	18
2	61999361	GG	GGCCCAGTG	0	XM_003123453.2	100523720	ILVBL	0	0	3	NIL	NIL	NIL
2	66283929	A	G	0	XM_003123337.1	100524304	LOC100524304	NIL	NIL	NIL	57	79	10
2	66287168	TCCCCCCCCCC	TCCCCCCCCCCC	0	XM_003123337.1	100524304	LOC100524304	NIL	NIL	NIL	28	42	10
2	77656001	C	T	0	XM_003353963.1	100623333	LOC100623333	25	10	79	NIL	NIL	NIL
2	77784393	G	T	0	XM_003122991.3;XM_003480846.1	100523423	LOC100523423	NIL	NIL	NIL	120	124	49
2	77784563	T	G	0	XM_003122991.3;XM_003480846.1	100523423	LOC100523423	159	133	194	NIL	NIL	NIL
2	77784722	C	T	0	XM_003122991.3;XM_003480846.1	100523423	LOC100523423	NIL	NIL	NIL	202	198	110
2	139853975	C	T	0	XM_003354272.1	100623801	P4HA2	61	37	121	NIL	NIL	NIL
2	139854040	A	G	0	XM_003354272.1	100623801	P4HA2	42	27	119	NIL	NIL	NIL
2	139856979	G	A	0	XM_003354272.1	100623801	P4HA2	25	15	114	NIL	NIL	NIL
2	139862136	A	G	0	XM_003354272.1	100623801	P4HA2	20	14	101	NIL	NIL	NIL
2	139865658	A	G	0	XM_003354272.1	100623801	P4HA2	13	17	100	NIL	NIL	NIL
2	139866532	T	C	0	XM_003354272.1	100623801	P4HA2	7	9	77	NIL	NIL	NIL
2	139868241	A	G	rs81365336	XM_003354272.1	100623801	P4HA2	17	15	84	NIL	NIL	NIL
2	139871844	C	T	0	XM_003354272.1	100623801	P4HA2	24	17	62	NIL	NIL	NIL
2	142695214	A	G	0	XM_003354284.1	100627041	LOC100627041	37	31	57	62	86	26
2	146849157	G	A	0	XM_003123992.2	100524488	LOC100524488	31	19	76	NIL	NIL	NIL
3	10664883	G	A	0	XM_003124410.1	100525688	LOC100525688	52	20	101	NIL	NIL	NIL
3	10668640	T	C	0	XM_003124410.1	100525688	LOC100525688	47	21	119	NIL	NIL	NIL
3	10669064	C	A	0	XM_003124410.1	100525688	LOC100525688	68	29	103	64	60	16
3	10669149	TAAAAAAAAAA	TAAAAAAAAA	0	XM_003124410.1	100525688	LOC100525688	22	20	64	NIL	NIL	NIL
3	16894034	G	A	0	XM_003124443.1;XM_003124444.1	100517757	LOC100517757	160	117	201	57	28	18
3	16895991	C	T	0	XM_003124443.1;XM_003124444.1	100517757	LOC100517757	185	172	210	111	69	44
3	16896510	G	A	0	XM_003124443.1;XM_003124444.1	100517757	LOC100517757	186	170	197	102	78	50
3	16897187	T	C	0	XM_003124443.1;XM_003124444.1	100517757	LOC100517757	191	172	202	149	95	70
3	16897520	C	T	rs45433508	XM_003124443.1;XM_003124444.1	100517757	LOC100517757	194	161	205	144	113	91
3	16897532	G	C	0	XM_003124443.1;XM_003124444.1	100517757	LOC100517757	194	164	204	141	115	89
3	16897845	T	C	0	XM_003124443.1;XM_003124444.1	100517757	LOC100517757	NIL	NIL	NIL	147	125	75
3	16898996	A	G	0	XM_003124443.1	100517757	LOC100517757	192	165	199	153	120	92
3	17843985	TC	T	0	XM_003124487.1	100525281	HSD3B7	28	10	62	NIL	NIL	NIL
3	22164601	A	G	0	XM_003124533.3	100520426	LOC100520426	18	9	84	NIL	NIL	NIL
3	34623372	C	T	rs196951274	XM_003124605.1;XM_003124606.1	100521260	LOC100521260	41	13	57	NIL	NIL	NIL
3	49194413	A	G	0	XM_003354697.2	100622812	LOC100622812	4	0	96	NIL	NIL	NIL
3	118921141	C	T	0	XM_003125293.3	100522014	LOC100522014	17	15	151	NIL	NIL	NIL
3	118921945	G	A	0	XM_003125293.3	100522014	LOC100522014	7	9	107	NIL	NIL	NIL
3	118922095	T	C	0	XM_003125293.3	100522014	LOC100522014	7	6	109	NIL	NIL	NIL
3	118922235	C	T	0	XM_003125293.3	100522014	LOC100522014	16	9	158	NIL	NIL	NIL
3	118923104	G	T	0	XM_003125293.3	100522014	LOC100522014	18	18	175	NIL	NIL	NIL
3	118924059	T	C	0	XM_003125293.3	100522014	LOC100522014	27	19	170	NIL	NIL	NIL
3	118924763	T	C	0	XM_003125293.3	100522014	LOC100522014	34	28	194	NIL	NIL	NIL
3	118927460	T	G	0	XM_003125293.3	100522014	LOC100522014	106	90	201	NIL	NIL	NIL
3	118927840	G	A	0	XM_003125293.3	100522014	LOC100522014	112	113	217	67	21	20
3	118928779	C	T	0	XM_003125293.3	100522014	LOC100522014	173	154	197	151	79	60
4	84142659	C	T	0	NM_001243528.1	100155047	MRPL15	NIL	NIL	NIL	77	85	47
4	84142718	C	T	0	NM_001243528.1	100155047	MRPL15	85	66	164	87	89	39
4	97140658	A	G	rs55618226	XM_001927348.1;XM_003481415.1;XM_001927335.3	100154856	LOC100154856	26	23	60	NIL	NIL	NIL
4	100739907	G	A	0	NM_001243468.1	100154019	CD5L	66	42	178	65	44	23
4	100739976	G	A	0	NM_001243468.1	100154019	CD5L	72	50	188	58	30	17
4	100746277	C	G	0	NM_001243468.1	100154019	CD5L	81	45	192	NIL	NIL	NIL
4	100746367	A	C	0	NM_001243468.1	100154019	CD5L	87	61	183	NIL	NIL	NIL
4	100746403	T	C	0	NM_001243468.1	100154019	CD5L	81	66	192	NIL	NIL	NIL
4	100749464	G	T	0	NM_001243468.1	100154019	CD5L	148	95	196	64	72	15
4	103565015	T	C	0	XM_001929375.3;XM_003355138.1	100153896	FLAD1	35	20	76	NIL	NIL	NIL
4	110850047	T	C	0	XM_003481476.1	100157002	SEC22B	52	26	96	NIL	NIL	NIL
4	110850516	G	A	0	XM_003481476.1	100157002	SEC22B	50	27	97	NIL	NIL	NIL
4	119097471	C	A	0	XM_003355245.1	100156038	LOC100156038	21	10	95	NIL	NIL	NIL
4	119097520	A	G	rs80833376	XM_003355245.1	100156038	LOC100156038	26	12	86	NIL	NIL	NIL
4	119097584	T	C	0	XM_003355245.1	100156038	LOC100156038	31	18	97	NIL	NIL	NIL
4	119097685	C	T	0	XM_003355245.1	100156038	LOC100156038	32	20	103	NIL	NIL	NIL
4	119097890	A	G	0	XM_003355245.1	100156038	LOC100156038	17	12	68	NIL	NIL	NIL
4	119097894	A	G	0	XM_003355245.1	100156038	LOC100156038	16	13	66	NIL	NIL	NIL
4	119098055	A	G	0	XM_003355245.1	100156038	LOC100156038	27	9	82	NIL	NIL	NIL
4	119098103	G	A	0	XM_003355245.1	100156038	LOC100156038	28	14	89	NIL	NIL	NIL
5	4337150	C	T	0	NM_001184895.1	100151790	PMM1	44	3	64	NIL	NIL	NIL
5	4346018	A	G	0	NM_001184895.1	100151790	PMM1	110	22	122	NIL	NIL	NIL
5	4346746	T	C	0	NM_001184895.1	100151790	PMM1	110	25	108	NIL	NIL	NIL
5	4347560	G	A	0	NM_001184895.1	100151790	PMM1	NIL	NIL	NIL	50	60	37
5	15481037	C	T	0	XM_003481568.1;XM_003481569.1	100525991	LMBR1L	9	14	76	NIL	NIL	NIL
5	15481092	C	T	0	XM_003481568.1;XM_003481569.1	100525991	LMBR1L	10	14	75	NIL	NIL	NIL
5	15481160	T	G	0	XM_003481568.1;XM_003481569.1	100525991	LMBR1L	18	12	75	NIL	NIL	NIL
5	15672827	GG	GGCTGACCAG	0	XM_003355375.1	100127131	LOC100127131	1	0	3	NIL	NIL	NIL
5	18663991	T	C	0	NM_001159615.1	100152077	KRT8	NIL	NIL	NIL	153	139	46
5	18664266	T	C	0	NM_001159615.1	100152077	KRT8	156	143	203	151	129	30
5	18664389	A	G	0	NM_001159615.1	100152077	KRT8	155	141	213	133	116	36
5	18667998	G	A	0	NM_001159615.1	100152077	KRT8	74	47	202	NIL	NIL	NIL
5	18670859	G	A	0	NM_001159615.1	100152077	KRT8	54	43	203	NIL	NIL	NIL
5	20398450	G	A	0	XM_001927549.2;XM_003126204.1	100156765	COPZ1	35	14	116	NIL	NIL	NIL
5	23659117	A	G	0	XM_001929410.2	100157156	ATP5B	65	25	83	69	78	34
5	23661024	T	C	0	XM_001929410.2	100157156	ATP5B	187	135	202	149	160	52
5	23661627	C	T	rs80908111	XM_001929410.2	100157156	ATP5B	179	97	202	113	113	23
5	24761578	C	T	0	XM_003126322.3	100519091	LOC100519091	19	18	67	NIL	NIL	NIL
5	67966033	C	G	0	XM_003126560.2	100524622	LOC100524622	53	32	110	NIL	NIL	NIL
5	67969367	C	T	0	XM_003126560.2	100524622	LOC100524622	118	78	187	NIL	NIL	NIL
5	67972024	C	T	0	XM_003126560.2	100524622	LOC100524622	128	89	187	NIL	NIL	NIL
5	67972057	G	T	0	XM_003126560.2	100524622	LOC100524622	124	88	184	98	124	42
5	67981621	A	G	0	XM_003126560.2	100524622	LOC100524622	95	41	175	NIL	NIL	NIL
5	67987994	T	C	0	XM_003126560.2	100524622	LOC100524622	74	39	169	NIL	NIL	NIL
5	67988477	C	T	0	XM_003126560.2	100524622	LOC100524622	58	36	155	NIL	NIL	NIL
5	67988489	A	T	0	XM_003126560.2	100524622	LOC100524622	51	27	141	NIL	NIL	NIL
5	85046072	A	G	0	XM_003481733.1	100738422	LOC100738422	195	122	200	127	134	52
5	85046134	G	A	0	XM_003481733.1	100738422	LOC100738422	197	131	203	129	154	66
5	91736131	G	C	0	XM_001925061.1	100154617	LOC100154617	1	1	101	NIL	NIL	NIL
5	91736161	C	T	0	XM_001925061.1	100154617	LOC100154617	5	3	106	NIL	NIL	NIL
5	91746651	A	G	0	XM_001925061.1	100154617	LOC100154617	17	3	164	NIL	NIL	NIL
5	91746654	C	T	0	XM_001925061.1	100154617	LOC100154617	16	3	163	NIL	NIL	NIL
5	91749359	C	G	0	XM_001925061.1	100154617	LOC100154617	22	6	155	NIL	NIL	NIL
6	11898507	G	C	0	XM_003126856.2;XM_003355743.1	100521452	KARS	15	9	112	NIL	NIL	NIL
6	11903140	A	G	rs81214236	XM_003126856.2;XM_003355743.1	100521452	KARS	40	25	175	39	71	12
6	11903194	C	T	rs81214238	XM_003126856.2;XM_003355743.1	100521452	KARS	45	27	149	NIL	NIL	NIL
6	11907376	A	T	0	XM_003126856.2;XM_003355743.1	100521452	KARS	50	34	173	NIL	NIL	NIL
6	11907863	G	A	0	XM_003126856.2;XM_003355743.1	100521452	KARS	44	29	176	NIL	NIL	NIL
6	11907915	G	A	0	XM_003126856.2;XM_003355743.1	100521452	KARS	40	14	171	NIL	NIL	NIL
6	11907918	G	C	0	XM_003126856.2;XM_003355743.1	100521452	KARS	44	15	172	NIL	NIL	NIL
6	11908169	G	A	0	XM_003126856.2;XM_003355743.1	100521452	KARS	44	27	170	NIL	NIL	NIL
6	11908170	T	C	0	XM_003126856.2;XM_003355743.1	100521452	KARS	42	28	172	NIL	NIL	NIL
6	11910088	C	T	rs81214246	XM_003126856.2;XM_003355743.1	100521452	KARS	35	26	170	NIL	NIL	NIL
6	11911405	A	G	rs81214247	XM_003126856.2;XM_003355743.1	100521452	KARS	67	35	185	NIL	NIL	NIL
6	11911429	C	T	rs81214249	XM_003126856.2;XM_003355743.1	100521452	KARS	65	43	183	NIL	NIL	NIL
6	11911929	C	T	0	XM_003126856.2;XM_003355743.1	100521452	KARS	68	50	183	NIL	NIL	NIL
6	11912333	C	T	rs81214253	XM_003126856.2;XM_003355743.1	100521452	KARS	75	45	184	NIL	NIL	NIL
6	11912360	T	C	0	XM_003126856.2;XM_003355743.1	100521452	KARS	81	49	187	NIL	NIL	NIL
6	11913057	C	T	rs81214255	XM_003126856.2;XM_003355743.1	100521452	KARS	82	62	188	NIL	NIL	NIL
6	11913066	G	A	0	XM_003126856.2;XM_003355743.1	100521452	KARS	89	65	188	61	79	13
6	11913770	C	T	rs81214261	XM_003126856.2;XM_003355743.1	100521452	KARS	92	69	192	63	88	14
6	11913869	G	C	0	XM_003126856.2;XM_003355743.1	100521452	KARS	56	58	166	NIL	NIL	NIL
6	11913872	T	C	0	XM_003126856.2;XM_003355743.1	100521452	KARS	54	54	160	63	81	17
6	11914431	A	G	rs81214264	XM_003126856.2;XM_003355743.1	100521452	KARS	74	48	143	63	79	23
6	11914497	G	A	0	XM_003126856.2;XM_003355743.1	100521452	KARS	110	93	189	112	134	42
6	11914501	C	T	0	XM_003126856.2;XM_003355743.1	100521452	KARS	110	92	189	NIL	NIL	NIL
6	11914573	C	T	0	XM_003126856.2;XM_003355743.1	100521452	KARS	61	34	140	53	76	28
6	25357672	GCACACACACACACACACACACACACACACACAC	GCACACACACACACACACACACACACACACAC	0	XM_003126946.1	100525048	LOC100525048	31	17	77	NIL	NIL	NIL
6	27371307	T	C	0	XM_003481817.1	100737013	LOC100737013	NIL	NIL	NIL	29	82	11
6	27371336	C	T	0	XM_003481817.1	100737013	LOC100737013	NIL	NIL	NIL	44	85	14
6	27371339	G	A	0	XM_003481817.1	100737013	LOC100737013	53	38	133	45	88	15
6	38934700	T	C	0	XM_003127022.3	100511084	PEPD	23	12	78	NIL	NIL	NIL
6	46148740	A	G	0	XM_003127209.3	100523003	LOC100523003	34	12	84	NIL	NIL	NIL
6	50119920	C	T	0	NM_001244488.1	100512538	NUCB1	82	63	192	NIL	NIL	NIL
6	50128184	A	G	0	NM_001244488.1	100512538	NUCB1	53	34	162	50	33	14
6	58158742	C	T	0	XM_003127502.2	100525522	LOC100525522	42	31	79	NIL	NIL	NIL
6	58158753	C	T	0	XM_003127502.2	100525522	LOC100525522	31	24	77	NIL	NIL	NIL
6	63739697	T	C	0	XM_003481948.1	100738870	LOC100738870	101	69	197	70	62	7
6	63742814	G	A	0	XM_003481948.1	100738870	LOC100738870	90	65	191	53	45	8
6	63746674	C	T	rs80962342	XM_003481948.1	100738870	LOC100738870	96	68	148	56	46	12
6	63746779	T	C	0	XM_003481948.1	100738870	LOC100738870	NIL	NIL	NIL	87	60	17
6	63748257	C	T	0	XM_003481948.1	100738870	LOC100738870	NIL	NIL	NIL	102	18	13
6	63748275	A	G	rs81217714	XM_003481948.1	100738870	LOC100738870	90	90	177	90	5	12
6	63748320	T	C	0	XM_003481948.1	100738870	LOC100738870	28	40	95	NIL	NIL	NIL
6	65926547	C	T	0	XM_003127577.2	100525583	LOC100525583	32	22	55	NIL	NIL	NIL
6	65926580	T	C	0	XM_003127577.2	100525583	LOC100525583	32	24	54	NIL	NIL	NIL
6	65926607	C	T	0	XM_003127577.2	100525583	LOC100525583	35	27	48	NIL	NIL	NIL
6	75419371	T	C	0	XM_003356202.1	100621392	GALE	57	45	161	NIL	NIL	NIL
6	75419446	C	T	0	XM_003356202.1	100621392	GALE	74	49	171	NIL	NIL	NIL
6	75420230	G	A	0	XM_003356202.1	100621392	GALE	73	58	158	NIL	NIL	NIL
6	90304285	G	A	0	XM_003356342.2	100622916	LOC100622916	55	14	101	NIL	NIL	NIL
6	90304417	T	G	0	XM_003356342.2	100622916	LOC100622916	28	8	100	NIL	NIL	NIL
6	90305912	A	G	0	XM_003356342.2	100622916	LOC100622916	37	9	110	NIL	NIL	NIL
6	90306237	A	G	0	XM_003356342.2	100622916	LOC100622916	41	9	93	NIL	NIL	NIL
6	90315646	G	A	0	XM_003356342.2	100622916	LOC100622916	23	9	98	NIL	NIL	NIL
6	90318567	G	T	0	XM_003356342.2	100622916	LOC100622916	19	8	94	NIL	NIL	NIL
6	137171304	G	T	0	XM_003127945.2;XM_003127946.1	397566	PGM1	33	20	77	NIL	NIL	NIL
6	137171323	T	C	0	XM_003127945.2;XM_003127946.1	397566	PGM1	54	33	113	NIL	NIL	NIL
6	137171408	T	C	0	XM_003127945.2;XM_003127946.1	397566	PGM1	138	101	192	91	134	23
6	137171452	A	G	0	XM_003127945.2;XM_003127946.1	397566	PGM1	115	94	189	NIL	NIL	NIL
6	137171481	C	A	0	XM_003127945.2;XM_003127946.1	397566	PGM1	NIL	NIL	NIL	69	118	10
6	137171535	T	C	0	XM_003127945.2;XM_003127946.1	397566	PGM1	110	83	194	55	102	16
6	137171741	A	C	0	XM_003127945.2;XM_003127946.1	397566	PGM1	112	76	191	49	82	9
6	137171813	C	T	0	XM_003127945.2;XM_003127946.1	397566	PGM1	111	77	193	NIL	NIL	NIL
6	137171857	C	T	0	XM_003127945.2;XM_003127946.1	397566	PGM1	115	68	191	47	63	12
6	137174682	A	G	0	XM_003127945.2;XM_003127946.1	397566	PGM1	91	48	189	NIL	NIL	NIL
6	137174727	C	T	0	XM_003127945.2;XM_003127946.1	397566	PGM1	81	35	175	NIL	NIL	NIL
6	137174784	C	A	0	XM_003127945.2;XM_003127946.1	397566	PGM1	98	44	178	NIL	NIL	NIL
6	137195153	A	G	0	XM_003127945.2;XM_003127946.1	397566	PGM1	49	28	173	NIL	NIL	NIL
6	147870177	T	G	0	XM_003127991.3	100517534	LOC100517534	55	21	172	NIL	NIL	NIL
6	147870526	G	A	0	XM_003127991.3	100517534	LOC100517534	45	15	141	NIL	NIL	NIL
6	152197351	A	C	0	XM_003128016.3	100523742	LOC100523742	74	20	149	NIL	NIL	NIL
6	152198727	T	C	0	XM_003128016.3	100523742	LOC100523742	18	16	174	NIL	NIL	NIL
6	152206224	A	G	0	XM_003128016.3	100523742	LOC100523742	55	30	192	NIL	NIL	NIL
6	152206341	G	C	0	XM_003128016.3	100523742	LOC100523742	129	32	144	81	88	14
6	152206385	A	T	0	XM_003128016.3	100523742	LOC100523742	88	30	60	67	92	10
6	152206727	CTT	CT	0	XM_003128016.3	100523742	LOC100523742	95	23	8	NIL	NIL	NIL
6	152206818	C	T	0	XM_003128016.3	100523742	LOC100523742	NIL	NIL	NIL	88	144	11
6	153255729	C	T	rs81215265	XM_003128039.1;XM_003128041.1;XM_003128040.1;XM_003128038.1;XM_003128042.1	100512476	PRDX1	171	79	199	84	120	31
6	153257567	AT	ATT	0	XM_003128039.1;XM_003128041.1;XM_003128040.1;XM_003128038.1;XM_003128042.1	100512476	PRDX1	38	26	50	22	27	3
6	153257939	C	T	rs81215269	XM_003128039.1;XM_003128041.1;XM_003128040.1;XM_003128038.1;XM_003128042.1	100512476	PRDX1	NIL	NIL	NIL	91	125	20
6	153257940	C	G	rs81215270	XM_003128039.1;XM_003128041.1;XM_003128040.1;XM_003128038.1;XM_003128042.1	100512476	PRDX1	176	69	199	90	126	20
6	153265783	G	A	0	XM_003128039.1;XM_003128041.1;XM_003128040.1;XM_003128038.1;XM_003128042.1	100512476	PRDX1	190	120	194	140	166	50
6	153265829	G	T	rs196949554	XM_003128039.1;XM_003128041.1;XM_003128040.1;XM_003128038.1;XM_003128042.1	100512476	PRDX1	178	101	194	141	147	48
6	153265881	A	G	0	XM_003128039.1;XM_003128041.1;XM_003128040.1;XM_003128038.1;XM_003128042.1	100512476	PRDX1	120	42	141	65	97	22
6	153265900	GGGTTTCACTT	G	0	XM_003128039.1;XM_003128041.1;XM_003128040.1;XM_003128038.1;XM_003128042.1	100512476	PRDX1	NIL	NIL	NIL	40	66	14
6	153265905	T	C	0	XM_003128039.1;XM_003128041.1;XM_003128040.1;XM_003128038.1;XM_003128042.1	100512476	PRDX1	81	23	94	NIL	NIL	NIL
6	153912274	C	T	0	XM_003128049.2	100514239	LOC100514239	38	27	93	NIL	NIL	NIL
6	153913158	T	C	0	XM_003128049.2	100514239	LOC100514239	34	34	97	NIL	NIL	NIL
6	153913607	G	A	0	XM_003128049.2	100514239	LOC100514239	27	23	77	NIL	NIL	NIL
6	155359585	C	T	0	XM_003128065.1	100517766	LOC100517766	69	30	115	54	65	23
7	1825765	T	C	0	XM_003482120.1	100739771	LOC100739771	49	18	113	NIL	NIL	NIL
7	1825782	T	C	0	XM_003482120.1	100739771	LOC100739771	67	25	138	NIL	NIL	NIL
7	26841460	G	A	0	NM_001123140.1	100144465	MRPS18B	52	32	102	NIL	NIL	NIL
7	37263243	A	G	0	XM_001929558.1	100152215	CDKN1A	6	4	98	NIL	NIL	NIL
7	37426438	C	A	0	XM_003128368.2	100524445	LOC100524445	21	15	66	NIL	NIL	NIL
7	37427047	A	C	0	XM_003128368.2	100524445	LOC100524445	26	8	100	NIL	NIL	NIL
7	37427122	G	A	0	XM_003128368.2	100524445	LOC100524445	25	11	95	NIL	NIL	NIL
7	37427142	A	G	0	XM_003128368.2	100524445	LOC100524445	24	15	91	NIL	NIL	NIL
7	37427238	T	C	0	XM_003128368.2	100524445	LOC100524445	24	9	76	NIL	NIL	NIL
7	43389880	A	C	rs80946507	NM_001123192.1	100141406	RPL7L1	46	14	106	NIL	NIL	NIL
7	43389886	G	A	0	NM_001123192.1	100141406	RPL7L1	48	15	111	NIL	NIL	NIL
7	43394230	C	T	rs80831622	NM_001123192.1	100141406	RPL7L1	74	30	120	NIL	NIL	NIL
7	43395437	C	G	0	NM_001123192.1	100141406	RPL7L1	63	39	129	NIL	NIL	NIL
7	43395573	T	C	0	NM_001123192.1	100141406	RPL7L1	77	49	139	54	80	13
7	43486846	G	A	0	NM_001110419.1	397444	GNMT	151	123	184	79	71	31
7	43486876	A	G	0	NM_001110419.1	397444	GNMT	164	138	184	105	95	48
7	43486921	A	G	0	NM_001110419.1	397444	GNMT	178	164	185	140	125	79
7	43488849	A	C	0	NM_001110419.1	397444	GNMT	201	198	204	183	169	147
7	43489263	A	G	0	NM_001110419.1	397444	GNMT	200	199	205	184	172	145
7	43489429	G	A	0	NM_001110419.1	397444	GNMT	198	187	199	175	167	123
7	43489476	G	A	0	NM_001110419.1	397444	GNMT	180	164	197	144	134	90
7	43833000	G	A	0	NM_001044617.1	733693	SLC22A7	39	32	108	NIL	NIL	NIL
7	43833898	G	A	0	NM_001044617.1	733693	SLC22A7	51	31	108	NIL	NIL	NIL
7	48164570	T	A	0	NM_001113013.1	396593	PLA2G7	51	13	127	NIL	NIL	NIL
7	48164591	T	G	0	NM_001113013.1	396593	PLA2G7	49	17	131	NIL	NIL	NIL
7	54563945	C	T	0	XM_003356648.1	100623036	LOC100623036	NIL	NIL	NIL	65	55	14
7	54564644	G	T	0	XM_003356648.1	100623036	LOC100623036	117	58	197	76	67	21
7	54579630	C	T	0	XM_003356648.1	100623036	LOC100623036	148	89	200	98	81	31
7	54581678	G	A	0	XM_003356648.1	100623036	LOC100623036	141	87	202	99	81	36
7	54581683	G	A	0	XM_003356648.1	100623036	LOC100623036	142	87	201	NIL	NIL	NIL
7	54582545	G	A	0	XM_003356648.1	100623036	LOC100623036	147	115	203	132	96	41
7	54582575	A	T	rs80837741	XM_003356648.1	100623036	LOC100623036	147	116	198	NIL	NIL	NIL
7	54585108	C	T	0	XM_003356648.1	100623036	LOC100623036	139	93	196	96	80	39
7	54585144	C	T	0	XM_003356648.1	100623036	LOC100623036	148	102	197	118	107	46
7	54590695	G	T	0	XM_003356648.1	100623036	LOC100623036	166	125	203	NIL	NIL	NIL
7	54596139	T	C	0	XM_003356648.1	100623036	LOC100623036	NIL	NIL	NIL	165	174	116
7	54596190	G	T	0	XM_003356648.1	100623036	LOC100623036	163	145	197	163	174	131
7	54596259	G	A	0	XM_003356648.1	100623036	LOC100623036	104	76	154	102	114	94
7	54596291	A	G	0	XM_003356648.1	100623036	LOC100623036	NIL	NIL	NIL	61	70	51
7	54596310	G	A	0	XM_003356648.1	100623036	LOC100623036	36	26	55	33	41	34
7	63332410	TA	TAA	0	XM_003482240.1;XM_003482239.1	100156967	LOC100156967	NIL	NIL	NIL	35	51	12
7	80515824	T	C	0	NM_214019.1	397082	DHRS4	NIL	NIL	NIL	93	41	26
7	102941889	G	T	rs55619011	XM_003128658.1;XM_003128657.1;XM_001929074.2	100156930	LOC100156930	112	58	185	83	63	20
7	102941936	T	C	0	XM_003128658.1;XM_003128657.1;XM_001929074.2	100156930	LOC100156930	NIL	NIL	NIL	63	50	20
7	102941942	T	C	0	XM_003128658.1;XM_003128657.1;XM_001929074.2	100156930	LOC100156930	NIL	NIL	NIL	57	45	19
7	102943214	T	C	0	XM_003128658.1;XM_003128657.1;XM_001929074.2	100156930	LOC100156930	NIL	NIL	NIL	123	112	43
7	102949897	TA	TAA	0	XM_003128658.1;XM_003128657.1;XM_001929074.2	100156930	LOC100156930	NIL	NIL	NIL	149	125	48
7	102949951	G	T	rs80859223	XM_003128658.1;XM_003128657.1;XM_001929074.2	100156930	LOC100156930	NIL	NIL	NIL	131	128	60
7	102950048	T	C	0	XM_003128658.1;XM_003128657.1;XM_001929074.2	100156930	LOC100156930	NIL	NIL	NIL	167	163	109
7	102950069	AAA	AAACTAA	0	XM_003128658.1;XM_003128657.1;XM_001929074.2	100156930	LOC100156930	NIL	NIL	NIL	158	151	95
8	3118494	T	C	0	XM_003356844.1	100621287	LOC100621287	117	79	185	NIL	NIL	NIL
8	3118494	TC	TCC	0	XM_003356844.1	100621287	LOC100621287	NIL	NIL	NIL	54	35	7
8	3118581	G	A	0	XM_003356844.1	100621287	LOC100621287	127	85	196	79	63	13
8	3118628	A	T	rs55618970	XM_003356844.1	100621287	LOC100621287	NIL	NIL	NIL	92	61	15
8	3118784	C	T	rs55618971	XM_003356844.1	100621287	LOC100621287	143	88	198	89	76	14
8	3118827	A	T	rs55618972	XM_003356844.1	100621287	LOC100621287	130	81	196	88	85	8
8	3118871	G	A	0	XM_003356844.1	100621287	LOC100621287	NIL	NIL	NIL	103	100	17
8	3119149	C	T	rs55618968	XM_003356844.1	100621287	LOC100621287	141	95	195	90	98	24
8	3119286	A	G	0	XM_003356844.1	100621287	LOC100621287	156	109	197	116	143	56
8	12403657	A	G	0	XM_003482350.1	100739772	LOC100739772	NIL	NIL	NIL	83	35	11
8	40885091	T	C	0	XM_003482380.1	100738638	LOC100738638	63	32	162	33	66	14
8	121675034	C	G	0	XM_003129258.1	100517665	LOC100517665	31	9	103	NIL	NIL	NIL
8	121675139	T	C	0	XM_003129258.1	100517665	LOC100517665	54	21	123	47	73	8
9	44432121	A	T	rs55618913	XM_003357294.1	100519789	CRYAB	128	75	199	52	87	24
9	44432191	T	C	0	XM_003357294.1	100519789	CRYAB	101	55	194	48	52	16
9	44434535	T	A	0	XM_003129868.2	100520143	LOC100520143	44	27	58	49	37	30
9	67435267	G	A	0	XM_003482652.1	100628005	LOC100628005	56	38	151	NIL	NIL	NIL
9	67435294	A	G	rs81212178	XM_003482652.1	100628005	LOC100628005	63	38	159	NIL	NIL	NIL
9	146494183	A	C	0	XM_003357604.1	100624161	LOC100624161	NIL	NIL	NIL	77	44	16
9	146494231	A	T	0	XM_003357604.1	100624161	LOC100624161	NIL	NIL	NIL	99	53	24
9	146494262	G	T	rs81418687	XM_003357604.1	100624161	LOC100624161	NIL	NIL	NIL	134	80	36
9	146494391	T	G	0	XM_003357604.1	100624161	LOC100624161	NIL	NIL	NIL	93	96	37
11	20026042	GAAAAAAAAAAAA	GAAAAAAAAAA	0	XM_003357844.2;XM_003482888.1	100621855	LOC100621855	19	13	61	NIL	NIL	NIL
11	20030234	A	G	0	XM_003357844.2;XM_003482888.1	100621855	LOC100621855	36	10	93	NIL	NIL	NIL
11	20030396	T	C	0	XM_003357844.2;XM_003482888.1	100621855	LOC100621855	19	16	78	NIL	NIL	NIL
12	1048782	C	T	0	XM_003482938.1	100739739	LOC100739739	NIL	NIL	NIL	38	141	20
12	1163230	T	TGGGCTCTCGCT	0	XM_003357928.1	397653	ACTB	1	1	4	NIL	NIL	NIL
12	1163704	G	A	0	XM_003357928.1	397653	ACTB	146	94	201	NIL	NIL	NIL
12	1163716	G	C	0	XM_003357928.1	397653	ACTB	158	103	203	NIL	NIL	NIL
12	1163923	C	T	0	XM_003357928.1	397653	ACTB	193	159	203	NIL	NIL	NIL
12	1164781	T	C	0	XM_003357928.1	397653	ACTB	197	181	200	174	178	72
12	1165434	TGTATCTGGTATC	TGTATC	0	XM_003357928.1	397653	ACTB	189	187	190	NIL	NIL	NIL
12	1165572	G	C	0	XM_003357928.1	397653	ACTB	201	198	197	NIL	NIL	NIL
12	1165992	ACGCG	ACGCGCG	0	XM_003357928.1	397653	ACTB	73	67	73	NIL	NIL	NIL
12	1166023	G	GCAAAAAAAAAAAAAAAA	0	XM_003357928.1	397653	ACTB	18	10	19	NIL	NIL	NIL
12	2298517	G	A	0	XM_003131141.3	100526132	LOC100526132	51	27	138	NIL	NIL	NIL
12	2388039	AGGAG	AGGAGACGGAG	0	XM_003131141.3	100526132	LOC100526132	7	4	33	NIL	NIL	NIL
12	2388058	G	A	0	XM_003131141.3	100526132	LOC100526132	21	17	80	NIL	NIL	NIL
12	2388062	G	A	0	XM_003131141.3	100526132	LOC100526132	19	15	78	NIL	NIL	NIL
12	2388543	C	T	0	XM_003131141.3	100526132	LOC100526132	23	13	92	NIL	NIL	NIL
12	5357348	G	A	0	XM_003482948.1	100739290	LOC100739290	30	28	55	NIL	NIL	NIL
12	5357410	T	C	0	XM_003482948.1	100739290	LOC100739290	35	20	51	NIL	NIL	NIL
12	5357451	C	T	0	XM_003482948.1	100739290	LOC100739290	25	18	55	NIL	NIL	NIL
12	5357565	G	A	0	XM_003482948.1	100739290	LOC100739290	37	45	74	NIL	NIL	NIL
12	5357598	G	A	0	XM_003482948.1	100739290	LOC100739290	57	61	82	NIL	NIL	NIL
12	5407136	AA	AACTTTGTGCAGCGAGA	0	XM_003357966.1	396771	ACO	8	21	10	NIL	NIL	NIL
12	15295333	A	G	0	XM_003131295.1	100514364	LOC100514364	31	30	54	NIL	NIL	NIL
12	15299116	G	A	0	XM_003131295.1	100514364	LOC100514364	31	18	65	NIL	NIL	NIL
12	24050251	C	T	0	XM_003131543.3	100521291	LOC100521291	15	31	60	NIL	NIL	NIL
12	24050285	G	A	0	XM_003131543.3	100521291	LOC100521291	23	35	66	NIL	NIL	NIL
12	43758652	G	T	0	XM_003131728.2	100520269	LOC100520269	NIL	NIL	NIL	103	149	63
12	43758772	A	G	0	XM_003131728.2	100520269	LOC100520269	NIL	NIL	NIL	55	93	32
12	43758774	G	A	0	XM_003131728.2	100520269	LOC100520269	NIL	NIL	NIL	56	94	35
12	43758879	AC	ACC	0	XM_003131728.2	100520269	LOC100520269	NIL	NIL	NIL	42	55	23
12	43758886	A	G	0	XM_003131728.2	100520269	LOC100520269	NIL	NIL	NIL	36	57	21
12	43761467	C	T	0	XM_003131728.2	100520269	LOC100520269	66	27	165	NIL	NIL	NIL
12	43767008	G	A	0	XM_003131728.2	100520269	LOC100520269	52	20	155	NIL	NIL	NIL
12	46537688	C	T	0	XM_003483067.1	100737417	TNFAIP1	18	15	68	NIL	NIL	NIL
12	51614480	G	A	0	XM_003131848.1;XM_003358202.1	100515576	LOC100515576	21	22	88	NIL	NIL	NIL
12	51614658	G	A	0	XM_003131848.1;XM_003358202.1	100515576	LOC100515576	23	18	93	NIL	NIL	NIL
12	54042323	G	A	0	XM_003131905.2	397390	OMC	43	27	56	NIL	NIL	NIL
12	54317095	G	A	0	NM_001144926.2	497065	PSMB6	46	20	86	NIL	NIL	NIL
12	54317130	T	C	0	NM_001144926.2	497065	PSMB6	84	44	145	73	92	39
12	54318953	T	G	0	NM_001144926.2	497065	PSMB6	37	22	121	NIL	NIL	NIL
13	3583461	A	C	0	NM_001243616.1	100156362	DPH3	28	6	59	NIL	NIL	NIL
13	3583490	C	T	0	NM_001243616.1	100156362	DPH3	39	9	84	NIL	NIL	NIL
13	3583545	C	T	0	NM_001243616.1	100156362	DPH3	56	27	107	63	21	18
13	3583558	C	T	0	NM_001243616.1	100156362	DPH3	54	29	104	NIL	NIL	NIL
13	3583691	T	A	0	NM_001243616.1	100156362	DPH3	51	23	100	NIL	NIL	NIL
13	3583721	C	T	0	NM_001243616.1	100156362	DPH3	56	24	116	NIL	NIL	NIL
13	3583749	A	G	0	NM_001243616.1	100156362	DPH3	60	21	120	58	30	11
13	3583781	C	T	0	NM_001243616.1	100156362	DPH3	63	26	123	NIL	NIL	NIL
13	3583882	A	C	0	NM_001243616.1	100156362	DPH3	76	35	133	NIL	NIL	NIL
13	3583964	A	C	0	NM_001243616.1	100156362	DPH3	73	32	120	NIL	NIL	NIL
13	3583967	C	T	0	NM_001243616.1	100156362	DPH3	74	32	119	NIL	NIL	NIL
13	3584177	T	A	0	NM_001243616.1	100156362	DPH3	32	22	85	NIL	NIL	NIL
13	3584300	G	A	0	NM_001243616.1	100156362	DPH3	48	20	116	NIL	NIL	NIL
13	33563223	C	A	0	XM_003358419.1	100154579	C3orf75	16	19	66	NIL	NIL	NIL
13	36895404	C	A	0	XM_003483189.1	100505460	MANF	52	31	147	52	81	25
13	36895572	C	G	0	XM_003483189.1	100505460	MANF	60	36	173	46	80	12
13	49976969	A	G	0	XM_003132296.3	100519870	PSMD6	31	10	96	NIL	NIL	NIL
13	73233058	A	G	rs196956369	XM_003132358.1	100521991	LOC100521991	81	39	178	63	47	9
13	73233143	CAGCTGTGAAACAAA	CA	0	XM_003132358.1	100521991	LOC100521991	NIL	NIL	NIL	57	59	13
13	73233329	T	A	0	XM_003132358.1	100521991	LOC100521991	69	38	139	78	95	28
13	73548157	A	G	0	XM_003483218.1	100739864	LOC100739864	59	40	155	NIL	NIL	NIL
13	73562335	G	A	0	XM_003483218.1	100739864	LOC100739864	45	30	135	NIL	NIL	NIL
13	79727769	A	G	0	XM_003483237.1	100739335	LOC100739335	69	49	132	43	52	12
13	79737479	C	T	0	XM_003483237.1	100739335	LOC100739335	37	11	113	NIL	NIL	NIL
13	79737516	G	A	0	XM_003483237.1	100739335	LOC100739335	29	7	102	NIL	NIL	NIL
14	42952441	G	A	0	XM_003483435.1	100157055	LOC100157055	13	6	85	NIL	NIL	NIL
14	42952626	A	G	0	XM_003483435.1	100157055	LOC100157055	19	15	84	NIL	NIL	NIL
14	42956704	G	C	0	XM_003483435.1	100157055	LOC100157055	46	25	107	28	63	9
14	50478245	T	A	0	XM_001929262.4	100157687	LOC100157687	34	5	76	NIL	NIL	NIL
14	50478689	C	T	0	XM_001929262.4	100157687	LOC100157687	18	11	85	NIL	NIL	NIL
14	82624759	C	A	0	XM_001928193.4;XM_003483502.1	100152996	SEC24C	13	13	73	NIL	NIL	NIL
14	131109160	TAAAAAAAAA	TAAAAAAAAAA	0	XM_003133180.3;XM_003483555.1	100152688	XPNPEP1	31	17	70	NIL	NIL	NIL
14	131109271	C	G	0	XM_003133180.3;XM_003483555.1	100152688	XPNPEP1	25	25	72	NIL	NIL	NIL
14	131109445	A	G	0	XM_003133180.3;XM_003483555.1	100152688	XPNPEP1	29	31	97	NIL	NIL	NIL
14	131113925	G	A	0	XM_003133180.3;XM_003483555.1	100152688	XPNPEP1	28	14	79	NIL	NIL	NIL
14	131120227	G	A	0	XM_003133180.3;XM_003483555.1	100152688	XPNPEP1	16	11	79	NIL	NIL	NIL
14	133739004	C	T	0	XM_001927912.2	100152297	TECTB	64	25	120	NIL	NIL	NIL
14	133740424	C	T	0	XM_001927912.2	100152297	TECTB	83	24	105	NIL	NIL	NIL
14	133751226	T	A	0	XM_001927912.2	100152297	TECTB	121	61	106	66	84	20
14	133751272	TCC	TC	0	XM_001927912.2	100152297	TECTB	112	100	112	96	98	44
15	122861718	T	G	0	XM_003483721.1;XM_003483719.1;XM_003483720.1	100170146	IDH1	81	42	100	49	60	14
15	122861896	C	T	0	XM_003483721.1;XM_003483719.1;XM_003483720.1	100170146	IDH1	148	95	179	91	118	20
15	122861903	CGGG	CGG	0	XM_003483721.1;XM_003483719.1;XM_003483720.1	100170146	IDH1	142	60	169	86	112	1
15	122861968	C	T	0	XM_003483721.1;XM_003483719.1;XM_003483720.1	100170146	IDH1	150	98	190	89	106	26
15	122862291	T	C	0	XM_003483721.1;XM_003483719.1;XM_003483720.1	100170146	IDH1	122	62	177	72	79	19
15	122862295	GAAAATAAAAT	GAAAATAAAATAAAAT	0	XM_003483721.1;XM_003483719.1;XM_003483720.1	100170146	IDH1	109	59	162	60	73	16
15	122862513	C	T	0	XM_003483721.1;XM_003483719.1;XM_003483720.1	100170146	IDH1	138	78	187	64	58	9
15	122862530	C	T	0	XM_003483721.1;XM_003483719.1;XM_003483720.1	100170146	IDH1	129	73	187	55	53	7
15	122876927	G	A	0	XM_003483721.1;XM_003483719.1;XM_003483720.1	100170146	IDH1	88	33	162	NIL	NIL	NIL
15	137967693	A	G	rs81211172	XM_003133679.3	100524650	LOC100524650	26	9	90	NIL	NIL	NIL
15	137979323	G	A	0	XM_003133679.3	100524650	LOC100524650	34	10	94	NIL	NIL	NIL
15	157617314	T	C	0	XM_003133834.2	100517616	LOC100517616	19	9	91	NIL	NIL	NIL
15	157617534	C	T	0	XM_003133834.2	100517616	LOC100517616	29	14	93	NIL	NIL	NIL
15	157617616	A	G	0	XM_003133834.2	100517616	LOC100517616	47	29	116	NIL	NIL	NIL
15	157621921	A	G	0	XM_003133834.2	100517616	LOC100517616	46	40	103	NIL	NIL	NIL
15	157621933	A	G	0	XM_003133834.2	100517616	LOC100517616	45	42	105	NIL	NIL	NIL
15	157621986	C	T	0	XM_003133834.2	100517616	LOC100517616	48	58	99	NIL	NIL	NIL
15	157624384	G	A	0	XM_003133834.2	100517616	LOC100517616	75	80	141	NIL	NIL	NIL
15	157625354	T	C	0	XM_003133834.2	100517616	LOC100517616	39	42	75	NIL	NIL	NIL
15	157625392	T	C	0	XM_003133834.2	100517616	LOC100517616	42	47	93	NIL	NIL	NIL
15	157626216	G	A	0	XM_003133834.2	100517616	LOC100517616	100	103	144	NIL	NIL	NIL
15	157626237	C	T	0	XM_003133834.2	100517616	LOC100517616	111	114	138	NIL	NIL	NIL
16	33954843	C	G	rs81216839	XM_003133935.1	100511788	LOC100511788	15	15	70	NIL	NIL	NIL
17	13109675	C	G	0	XM_003134232.2	100526021	LOC100526021	12	11	96	NIL	NIL	NIL
17	13129640	A	G	0	XM_003134232.2	100526021	LOC100526021	67	40	180	52	58	9
17	31800979	C	T	0	XM_003134287.3	100512320	LOC100512320	33	18	121	NIL	NIL	NIL
17	31801702	T	A	0	XM_003134287.3	100512320	LOC100512320	40	8	121	NIL	NIL	NIL
17	31806249	C	T	0	XM_003134287.3	100512320	LOC100512320	51	22	138	NIL	NIL	NIL
17	31807010	CTATAATA	CTATAATATAATA	0	XM_003134287.3	100512320	LOC100512320	54	26	117	38	55	11
17	31807099	C	T	0	XM_003134287.3	100512320	LOC100512320	52	43	135	64	89	11
17	31807104	G	A	0	XM_003134287.3	100512320	LOC100512320	51	41	137	66	90	11
17	37464407	A	G	0	XM_003134336.1	100512637	LOC100512637	26	10	100	NIL	NIL	NIL
17	37466400	G	A	0	XM_003134336.1	100512637	LOC100512637	38	10	102	NIL	NIL	NIL
17	37466457	A	G	0	XM_003134336.1	100512637	LOC100512637	19	5	75	NIL	NIL	NIL
17	44907666	G	A	0	XM_001926938.4	100152525	LOC100152525	24	12	86	NIL	NIL	NIL
17	44907733	A	C	0	XM_001926938.4	100152525	LOC100152525	19	13	82	NIL	NIL	NIL
17	44907761	G	A	0	XM_001926938.4	100152525	LOC100152525	20	15	93	NIL	NIL	NIL
17	44907801	A	G	0	XM_001926938.4	100152525	LOC100152525	19	17	100	NIL	NIL	NIL
17	44907863	A	G	0	XM_001926938.4	100152525	LOC100152525	18	18	95	NIL	NIL	NIL
17	45782027	G	A	0	XM_003359985.2	100513892	LOC100513892	13	11	90	NIL	NIL	NIL
17	51649343	G	A	0	XM_003134450.3	100157757	LOC100157757	44	41	31	NIL	NIL	NIL
17	51649560	C	T	0	XM_003134450.3	100157757	LOC100157757	36	36	31	NIL	NIL	NIL
17	66511969	ACCCCC	ACCCC	0	NM_001123104.1	100141405	CTSZ	NIL	NIL	NIL	70	105	49
18	53538831	T	C	0	XM_003134862.1	100524778	LOC100524778	70	20	137	NIL	NIL	NIL
18	53541435	G	A	0	XM_003134862.1	100524778	LOC100524778	NIL	NIL	NIL	74	114	26
18	53541504	C	G	0	XM_003134862.1	100524778	LOC100524778	62	45	153	59	52	32
18	53541513	G	A	0	XM_003134862.1	100524778	LOC100524778	52	37	140	51	48	25
